# Supplementary material for: 1-(4-Meth­oxy­phen­yl)-2-[4-(tri­fluoro­meth­yl)phen­yl]-1H-phenanthro[9,10-d]imidazole
Source: Acta Crystallogr Sect E Struct Rep Online. 2013 Jul 20;69(Pt 8):o1293–4. doi: 10.1107/S1600536813019351 (PMC3793785; doi:10.1107/S1600536813019351)
Supplement: Supplementary file 1 [file e-69-o1293-sup1.cif]

##############################################################################
#                                                                            #
# This CIF contains the data in a paper accepted for publication in          #
# Acta Crystallographica Section E. It conforms to the requirements of       #
# Notes for Authors for Acta Crystallographica Section E, and has been       #
# peer reviewed under the auspices of the IUCr Commission on Journals.       #
#                                                                            #
# Full details of the Crystallographic Information File format               #
# are given in the paper "The Crystallographic Information File (CIF):       #
# a New Standard Archive File for Crystallography" by S. R. Hall, F. H.      #
# Allen and I. D. Brown [Acta Cryst. (1991), A47, 655-685].                  #
#                                                                            #
# The current version of the core CIF dictionary is obtainable from          #
# ftp://ftp.iucr.org/pub/cif_core.dic.                                       #
#                                                                            #
# Software is freely available for graphical display of the structure(s)     #
# in this CIF. For information consult the CIF software page                 #
# http://www.iucr.org/resources/cif/software.                                #
#                                                                            #
# This file may be used for bona fide research purposes within the           #
# scientific community so long as proper attribution is given to the journal # 
# article from which it was obtained.                                        #
#                                                                            #
##############################################################################
data_global
_audit_creation_method     'PLATON <TABLE ACC> option'
_journal_date_recd_electronic     2013-06-06
_journal_date_accepted     2013-07-13
_journal_name_full     'Acta Crystallographica, Section E'
_journal_year     2013
_journal_volume     69
_journal_issue      8
_journal_page_first     o1293
_journal_page_last     o1294
_journal_paper_category     QO
_journal_paper_doi     10.1107/S1600536813019351
_journal_coeditor_code     BV2223
_publ_contact_author_name     'P.Sakthivel'
_publ_contact_author_address
;
Department of physics
Urumudhanalakshmi College
Tiruchirappalli 620 019
India
;
_publ_contact_author_email     'sakthi2udc@gmail.com'
_publ_contact_author_fax     '+91 0431 2531669'
_publ_contact_author_phone     '+91 0431 2514319'
_publ_section_title
;\
1-(4-Methoxyphenyl)-2-[4-(trifluoromethyl)phenyl]-1<i>H</i>-phenanthro[9,10-\
<i>d</i>]imidazole
;
loop_
    _publ_author_name
    _publ_author_address
    'T. Mohandas'
;
Shri Angalamman College of Engineering and Technology
Siruganoor
Tiruchirappalli 621 105
India
;
    'R. Sathishkumar'
;
Department of Chemistry
Annamalai University
Annamalainagar
Chidambaram
India
;
    'J. Jayabharathi'
;
Department of Chemistry
Annamalai University
Annamalainagar
Chidambaram
India
;
    'A. Pasupathi'
;
Department of Chemistry
Urumudhanalakshmi College
Tiruchirappalli 620 019
India
;
    'P. Sakthivel'
;
Department of Physics
Urumudhanalakshmi College
Tiruchirappalli 620 019
India
;
data_I
_audit_creation_method     SHELXL-97
_chemical_name_systematic
;\
1-(4-Methoxyphenyl)-2-[4-(trifluromethyl)phenyl]-1<i>H</i>-\
phenanthro[9,10-<i>d</i>]imidazole
;
_chemical_name_common     ?
_chemical_formula_moiety     'C29 H19 F3 N2 O'
_chemical_formula_sum     'C29 H19 F3 N2 O'
_chemical_formula_iupac     'C29 H19 F3 N2 O'
_chemical_formula_weight     468.46
_chemical_melting_point     ?
_symmetry_cell_setting     monoclinic
_symmetry_space_group_name_H-M     'P 21/c'
_symmetry_space_group_name_Hall     '-P 2ybc'
loop_
    _symmetry_equiv_pos_as_xyz
    'x, y, z'
    '-x, y+1/2, -z+1/2'
    '-x, -y, -z'
    'x, -y-1/2, z-1/2'
_cell_length_a     11.7063(9)
_cell_length_b     20.2301(16)
_cell_length_c     9.5419(8)
_cell_angle_alpha     90.00
_cell_angle_beta     99.725(2)
_cell_angle_gamma     90.00
_cell_volume     2227.2(3)
_cell_formula_units_Z     4
_cell_measurement_reflns_used     5131
_cell_measurement_theta_min     1.8
_cell_measurement_theta_max     27.6
_cell_measurement_temperature     173(2)
_exptl_crystal_description     block
_exptl_crystal_colour     colourless
_exptl_crystal_size_max     0.32
_exptl_crystal_size_mid     0.29
_exptl_crystal_size_min     0.25
_exptl_crystal_density_diffrn     1.397
_exptl_crystal_density_meas     ?
_exptl_crystal_density_method     'not measured'
_exptl_crystal_F_000     968
_exptl_absorpt_coefficient_mu     0.103
_exptl_absorpt_correction_type     multi-scan
_exptl_absorpt_process_details     '(SADABS; Bruker, 2008)'
_exptl_absorpt_correction_T_min     0.9563
_exptl_absorpt_correction_T_max     0.9985
_exptl_special_details     ?
_diffrn_ambient_temperature     173(2)
_diffrn_radiation_type     MoK\a
_diffrn_radiation_wavelength     0.71073
_diffrn_radiation_source     'fine-focus sealed tube'
_diffrn_radiation_monochromator     graphite
_diffrn_measurement_device_type     'Bruker Kappa APEXII CCD'
_diffrn_measurement_method     '\W and \f scan'
_diffrn_detector_area_resol_mean     ?
_diffrn_reflns_number     24449
_diffrn_reflns_av_R_equivalents     0.0321
_diffrn_reflns_av_sigmaI/netI     0.0278
_diffrn_reflns_theta_min     2.39
_diffrn_reflns_theta_max     27.56
_diffrn_reflns_theta_full     25.50
_diffrn_measured_fraction_theta_max     0.995
_diffrn_measured_fraction_theta_full     0.999
_diffrn_reflns_limit_h_min     -15
_diffrn_reflns_limit_h_max     14
_diffrn_reflns_limit_k_min     0
_diffrn_reflns_limit_k_max     26
_diffrn_reflns_limit_l_min     0
_diffrn_reflns_limit_l_max     12
_diffrn_standards_number     ?
_diffrn_standards_interval_count     ?
_diffrn_standards_interval_time     ?
_diffrn_standards_decay_%     ?
_refine_special_details
;
 Refinement of F^2^ against ALL reflections.  The weighted R-factor wR and
 goodness of fit S are based on F^2^, conventional R-factors R are based
 on F, with F set to zero for negative F^2^. The threshold expression of
 F^2^ > 2sigma(F^2^) is used only for calculating R-factors(gt) etc. and is
 not relevant to the choice of reflections for refinement.  R-factors based
 on F^2^ are statistically about twice as large as those based on F, and R-
 factors based on ALL data will be even larger.
;
_reflns_number_total     5128
_reflns_number_gt     3511
_reflns_threshold_expression     I>2\s(I)
_refine_ls_structure_factor_coef     Fsqd
_refine_ls_matrix_type     full
_refine_ls_R_factor_all     0.0733
_refine_ls_R_factor_gt     0.0451
_refine_ls_wR_factor_gt     0.1063
_refine_ls_wR_factor_ref     0.1238
_refine_ls_goodness_of_fit_ref     1.011
_refine_ls_restrained_S_all     1.011
_refine_ls_number_reflns     5128
_refine_ls_number_parameters     317
_refine_ls_number_restraints     0
_refine_ls_hydrogen_treatment     constr
_refine_ls_weighting_scheme     calc
_refine_ls_weighting_details
         'calc w=1/[\s^2^(Fo^2^)+(0.0514P)^2^+0.6328P] where P=(Fo^2^+2Fc^2^)/3'
_atom_sites_solution_hydrogens     geom
_atom_sites_solution_primary     direct
_atom_sites_solution_secondary     difmap
_refine_ls_shift/su_max     0.000
_refine_ls_shift/su_mean     0.000
_refine_diff_density_max     0.183
_refine_diff_density_min     -0.237
_refine_ls_extinction_method     none
_refine_ls_extinction_coef     ?
loop_
    _atom_type_symbol
    _atom_type_description
    _atom_type_scat_dispersion_real
    _atom_type_scat_dispersion_imag
    _atom_type_scat_source
    'C' 'C' 0.0033 0.0016
                         'International Tables Vol C Tables 4.2.6.8 and 6.1.1.4'
    'H' 'H' 0.0000 0.0000
                         'International Tables Vol C Tables 4.2.6.8 and 6.1.1.4'
    'F' 'F' 0.0171 0.0103
                         'International Tables Vol C Tables 4.2.6.8 and 6.1.1.4'
    'N' 'N' 0.0061 0.0033
                         'International Tables Vol C Tables 4.2.6.8 and 6.1.1.4'
    'O' 'O' 0.0106 0.0060
                         'International Tables Vol C Tables 4.2.6.8 and 6.1.1.4'
_computing_data_collection     'APEX2 (Bruker, 2008)'
_computing_cell_refinement     'APEX2 and SAINT  (Bruker, 2008)'
_computing_data_reduction     'SAINT (Bruker, 2008)'
_computing_structure_solution     'SHELXS97 (Sheldrick, 2008)'
_computing_structure_refinement     'SHELXL97 (Sheldrick, 2008)'
_computing_molecular_graphics     'ORTEP-3 (Farrugia, 2012)'
_computing_publication_material     'PLATON (Spek, 2009)'
loop_
    _atom_site_type_symbol
    _atom_site_label
    _atom_site_fract_x
    _atom_site_fract_y
    _atom_site_fract_z
    _atom_site_U_iso_or_equiv
    _atom_site_adp_type
    _atom_site_calc_flag
    _atom_site_refinement_flags
    _atom_site_occupancy
    _atom_site_symmetry_multiplicity
    _atom_site_disorder_assembly
    _atom_site_disorder_group
    F F1 0.94082(11) -0.18352(6) 0.83630(17) 0.0945(5) Uani d . 1 1 . .
    F F2 1.03787(11) -0.09609(7) 0.88946(19) 0.1026(5) Uani d . 1 1 . .
    F F3 0.97313(14) -0.11886(9) 0.67561(17) 0.1112(6) Uani d . 1 1 . .
    O O1 0.24682(11) -0.21387(6) 0.47694(14) 0.0615(4) Uani d . 1 1 . .
    N N1 0.41440(11) 0.01373(6) 0.76779(13) 0.0381(3) Uani d . 1 1 . .
    N N2 0.53956(11) 0.08671(6) 0.88301(14) 0.0414(3) Uani d . 1 1 . .
    C C1 0.34962(13) 0.06745(7) 0.80056(16) 0.0375(3) Uani d . 1 1 . .
    C C2 0.22709(13) 0.08118(8) 0.77095(16) 0.0404(4) Uani d . 1 1 . .
    C C3 0.14290(15) 0.04019(9) 0.69130(19) 0.0516(4) Uani d . 1 1 . .
    H H3 0.1656 -0.0009 0.6565 0.062 Uiso calc R 1 1 . .
    C C4 0.02892(16) 0.05872(11) 0.6633(2) 0.0625(5) Uani d . 1 1 . .
    H H4 -0.0268 0.0306 0.6092 0.075 Uiso calc R 1 1 . .
    C C5 -0.00549(16) 0.11848(11) 0.7138(2) 0.0674(6) Uani d . 1 1 . .
    H H5 -0.0846 0.1313 0.6938 0.081 Uiso calc R 1 1 . .
    C C6 0.07410(16) 0.15882(10) 0.7921(2) 0.0591(5) Uani d . 1 1 . .
    H H6 0.0489 0.1995 0.8260 0.071 Uiso calc R 1 1 . .
    C C7 0.19225(14) 0.14223(8) 0.82452(17) 0.0439(4) Uani d . 1 1 . .
    C C8 0.27615(14) 0.18711(8) 0.90664(17) 0.0435(4) Uani d . 1 1 . .
    C C9 0.24350(17) 0.24581(9) 0.96904(19) 0.0546(4) Uani d . 1 1 . .
    H H9 0.1637 0.2571 0.9580 0.066 Uiso calc R 1 1 . .
    C C10 0.32367(19) 0.28690(9) 1.0449(2) 0.0626(5) Uani d . 1 1 . .
    H H10 0.2989 0.3260 1.0861 0.075 Uiso calc R 1 1 . .
    C C11 0.44104(19) 0.27210(9) 1.0624(2) 0.0621(5) Uani d . 1 1 . .
    H H11 0.4964 0.3011 1.1146 0.075 Uiso calc R 1 1 . .
    C C12 0.47650(16) 0.21546(8) 1.00403(18) 0.0519(4) Uani d . 1 1 . .
    H H12 0.5568 0.2053 1.0155 0.062 Uiso calc R 1 1 . .
    C C13 0.39540(14) 0.17238(7) 0.92748(16) 0.0410(4) Uani d . 1 1 . .
    C C14 0.42898(13) 0.11102(7) 0.87125(16) 0.0387(3) Uani d . 1 1 . .
    C C15 0.52887(13) 0.02806(7) 0.82138(16) 0.0380(3) Uani d . 1 1 . .
    C C16 0.63143(13) -0.01355(7) 0.81555(16) 0.0388(3) Uani d . 1 1 . .
    C C17 0.62932(15) -0.07882(8) 0.76912(19) 0.0505(4) Uani d . 1 1 . .
    H H17 0.5571 -0.1000 0.7379 0.061 Uiso calc R 1 1 . .
    C C18 0.73102(16) -0.11314(9) 0.7679(2) 0.0543(4) Uani d . 1 1 . .
    H H18 0.7280 -0.1577 0.7360 0.065 Uiso calc R 1 1 . .
    C C19 0.83675(14) -0.08351(8) 0.81246(18) 0.0467(4) Uani d . 1 1 . .
    C C20 0.84057(15) -0.01934(9) 0.8612(2) 0.0533(4) Uani d . 1 1 . .
    H H20 0.9131 0.0013 0.8938 0.064 Uiso calc R 1 1 . .
    C C21 0.73894(15) 0.01501(8) 0.86267(19) 0.0494(4) Uani d . 1 1 . .
    H H21 0.7426 0.0592 0.8967 0.059 Uiso calc R 1 1 . .
    C C22 0.94602(17) -0.11998(10) 0.8042(2) 0.0606(5) Uani d . 1 1 . .
    C C23 0.36937(13) -0.04529(7) 0.69415(16) 0.0374(3) Uani d . 1 1 . .
    C C24 0.36221(14) -0.04960(8) 0.54819(17) 0.0434(4) Uani d . 1 1 . .
    H H24 0.3855 -0.0135 0.4960 0.052 Uiso calc R 1 1 . .
    C C25 0.32095(15) -0.10681(8) 0.47918(18) 0.0482(4) Uani d . 1 1 . .
    H H25 0.3165 -0.1102 0.3791 0.058 Uiso calc R 1 1 . .
    C C26 0.28607(13) -0.15923(8) 0.55452(18) 0.0450(4) Uani d . 1 1 . .
    C C27 0.29213(15) -0.15426(8) 0.70017(19) 0.0502(4) Uani d . 1 1 . .
    H H27 0.2676 -0.1901 0.7523 0.060 Uiso calc R 1 1 . .
    C C28 0.33403(15) -0.09708(8) 0.76958(18) 0.0460(4) Uani d . 1 1 . .
    H H28 0.3384 -0.0936 0.8696 0.055 Uiso calc R 1 1 . .
    C C29 0.2023(2) -0.26684(12) 0.5502(3) 0.0963(9) Uani d . 1 1 . .
    H H29A 0.1761 -0.3025 0.4830 0.144 Uiso calc R 1 1 . .
    H H29B 0.1369 -0.2510 0.5929 0.144 Uiso calc R 1 1 . .
    H H29C 0.2633 -0.2834 0.6251 0.144 Uiso calc R 1 1 . .
loop_
    _atom_site_aniso_label
    _atom_site_aniso_U_11
    _atom_site_aniso_U_22
    _atom_site_aniso_U_33
    _atom_site_aniso_U_12
    _atom_site_aniso_U_13
    _atom_site_aniso_U_23
    F1 0.0725(8) 0.0575(8) 0.1538(14) 0.0215(6) 0.0206(9) 0.0119(8)
    F2 0.0504(7) 0.0934(10) 0.1529(14) 0.0193(7) -0.0148(8) -0.0329(9)
    F3 0.0985(11) 0.1497(14) 0.0970(11) 0.0515(10) 0.0497(9) 0.0126(10)
    O1 0.0598(8) 0.0564(8) 0.0657(8) -0.0134(6) 0.0028(6) -0.0200(6)
    N1 0.0384(7) 0.0357(6) 0.0391(7) -0.0013(5) 0.0033(5) -0.0015(5)
    N2 0.0398(7) 0.0414(7) 0.0417(7) -0.0010(6) 0.0033(6) -0.0023(6)
    C1 0.0414(8) 0.0365(8) 0.0347(8) -0.0008(6) 0.0067(6) 0.0039(6)
    C2 0.0397(8) 0.0431(8) 0.0383(8) -0.0010(7) 0.0062(6) 0.0059(7)
    C3 0.0422(9) 0.0547(10) 0.0570(11) -0.0020(8) 0.0058(8) -0.0037(8)
    C4 0.0418(10) 0.0735(13) 0.0690(13) -0.0058(9) 0.0002(9) -0.0066(10)
    C5 0.0391(10) 0.0775(14) 0.0831(15) 0.0087(10) 0.0035(9) 0.0001(12)
    C6 0.0470(10) 0.0600(11) 0.0709(13) 0.0087(9) 0.0118(9) -0.0003(10)
    C7 0.0431(9) 0.0467(9) 0.0432(9) 0.0031(7) 0.0112(7) 0.0065(7)
    C8 0.0504(9) 0.0427(8) 0.0392(8) 0.0019(7) 0.0127(7) 0.0045(7)
    C9 0.0592(11) 0.0505(10) 0.0568(11) 0.0083(9) 0.0175(9) -0.0018(8)
    C10 0.0811(14) 0.0501(10) 0.0589(12) 0.0058(10) 0.0186(10) -0.0136(9)
    C11 0.0718(13) 0.0532(11) 0.0610(12) -0.0081(10) 0.0102(10) -0.0159(9)
    C12 0.0549(10) 0.0471(9) 0.0536(10) -0.0038(8) 0.0083(8) -0.0082(8)
    C13 0.0482(9) 0.0392(8) 0.0363(8) -0.0009(7) 0.0086(7) 0.0016(6)
    C14 0.0402(8) 0.0379(8) 0.0375(8) -0.0014(7) 0.0054(6) 0.0020(6)
    C15 0.0391(8) 0.0395(8) 0.0344(8) -0.0031(7) 0.0033(6) 0.0014(6)
    C16 0.0412(8) 0.0412(8) 0.0339(8) 0.0003(7) 0.0059(6) 0.0029(6)
    C17 0.0427(9) 0.0438(9) 0.0625(11) -0.0007(7) 0.0018(8) -0.0029(8)
    C18 0.0524(10) 0.0424(9) 0.0665(12) 0.0042(8) 0.0053(9) -0.0037(8)
    C19 0.0447(9) 0.0482(9) 0.0470(9) 0.0067(8) 0.0073(7) 0.0049(7)
    C20 0.0404(9) 0.0550(10) 0.0629(11) 0.0003(8) 0.0040(8) -0.0046(9)
    C21 0.0458(9) 0.0446(9) 0.0562(10) -0.0001(8) 0.0041(8) -0.0088(8)
    C22 0.0517(11) 0.0564(11) 0.0738(14) 0.0082(9) 0.0105(10) -0.0025(10)
    C23 0.0356(8) 0.0366(8) 0.0385(8) -0.0016(6) 0.0023(6) -0.0017(6)
    C24 0.0452(9) 0.0450(9) 0.0388(9) -0.0016(7) 0.0043(7) 0.0057(7)
    C25 0.0504(10) 0.0563(10) 0.0355(9) 0.0002(8) 0.0003(7) -0.0043(7)
    C26 0.0357(8) 0.0465(9) 0.0503(10) -0.0025(7) 0.0002(7) -0.0086(7)
    C27 0.0546(10) 0.0447(9) 0.0513(10) -0.0127(8) 0.0091(8) 0.0011(8)
    C28 0.0541(10) 0.0470(9) 0.0370(8) -0.0083(8) 0.0081(7) -0.0012(7)
    C29 0.108(2) 0.0749(15) 0.112(2) -0.0536(15) 0.0387(16) -0.0358(14)
_geom_special_details
;
 All esds (except the esd in the dihedral angle between two l.s. planes)
 are estimated using the full covariance matrix.  The cell esds are taken
 into account individually in the estimation of esds in distances, angles
 and torsion angles; correlations between esds in cell parameters are only
 used when they are defined by crystal symmetry.  An approximate (isotropic)
 treatment of cell esds is used for estimating esds involving l.s. planes.
;
loop_
    _geom_bond_atom_site_label_1
    _geom_bond_atom_site_label_2
    _geom_bond_site_symmetry_2
    _geom_bond_distance
    _geom_bond_publ_flag
    F1 C22 . 1.325(2) ?
    F2 C22 . 1.325(2) ?
    F3 C22 . 1.319(2) ?
    O1 C26 . 1.3661(19) ?
    O1 C29 . 1.425(3) ?
    N1 C15 . 1.3819(19) ?
    N1 C1 . 1.3907(19) ?
    N1 C23 . 1.4395(19) ?
    N2 C15 . 1.3209(19) ?
    N2 C14 . 1.371(2) ?
    C1 C14 . 1.372(2) ?
    C1 C2 . 1.441(2) ?
    C2 C3 . 1.408(2) ?
    C2 C7 . 1.423(2) ?
    C3 C4 . 1.368(2) ?
    C3 H3 . 0.9500 ?
    C4 C5 . 1.386(3) ?
    C4 H4 . 0.9500 ?
    C5 C6 . 1.363(3) ?
    C5 H5 . 0.9500 ?
    C6 C7 . 1.406(2) ?
    C6 H6 . 0.9500 ?
    C7 C8 . 1.464(2) ?
    C8 C13 . 1.408(2) ?
    C8 C9 . 1.410(2) ?
    C9 C10 . 1.366(3) ?
    C9 H9 . 0.9500 ?
    C10 C11 . 1.388(3) ?
    C10 H10 . 0.9500 ?
    C11 C12 . 1.369(2) ?
    C11 H11 . 0.9500 ?
    C12 C13 . 1.400(2) ?
    C12 H12 . 0.9500 ?
    C13 C14 . 1.433(2) ?
    C15 C16 . 1.475(2) ?
    C16 C21 . 1.389(2) ?
    C16 C17 . 1.392(2) ?
    C17 C18 . 1.380(2) ?
    C17 H17 . 0.9500 ?
    C18 C19 . 1.376(2) ?
    C18 H18 . 0.9500 ?
    C19 C20 . 1.377(2) ?
    C19 C22 . 1.490(2) ?
    C20 C21 . 1.380(2) ?
    C20 H20 . 0.9500 ?
    C21 H21 . 0.9500 ?
    C23 C28 . 1.374(2) ?
    C23 C24 . 1.384(2) ?
    C24 C25 . 1.378(2) ?
    C24 H24 . 0.9500 ?
    C25 C26 . 1.381(2) ?
    C25 H25 . 0.9500 ?
    C26 C27 . 1.383(2) ?
    C27 C28 . 1.381(2) ?
    C27 H27 . 0.9500 ?
    C28 H28 . 0.9500 ?
    C29 H29A . 0.9800 ?
    C29 H29B . 0.9800 ?
    C29 H29C . 0.9800 ?
loop_
    _geom_angle_atom_site_label_1
    _geom_angle_atom_site_label_2
    _geom_angle_atom_site_label_3
    _geom_angle_site_symmetry_1
    _geom_angle_site_symmetry_3
    _geom_angle
    _geom_angle_publ_flag
    C26 O1 C29 . . 117.39(15) ?
    C15 N1 C1 . . 106.52(12) ?
    C15 N1 C23 . . 127.36(12) ?
    C1 N1 C23 . . 126.12(13) ?
    C15 N2 C14 . . 105.58(13) ?
    C14 C1 N1 . . 105.24(13) ?
    C14 C1 C2 . . 122.77(14) ?
    N1 C1 C2 . . 131.98(14) ?
    C3 C2 C7 . . 119.22(15) ?
    C3 C2 C1 . . 125.09(15) ?
    C7 C2 C1 . . 115.66(14) ?
    C4 C3 C2 . . 120.96(17) ?
    C4 C3 H3 . . 119.5 ?
    C2 C3 H3 . . 119.5 ?
    C3 C4 C5 . . 120.16(18) ?
    C3 C4 H4 . . 119.9 ?
    C5 C4 H4 . . 119.9 ?
    C6 C5 C4 . . 120.07(18) ?
    C6 C5 H5 . . 120.0 ?
    C4 C5 H5 . . 120.0 ?
    C5 C6 C7 . . 122.25(18) ?
    C5 C6 H6 . . 118.9 ?
    C7 C6 H6 . . 118.9 ?
    C6 C7 C2 . . 117.35(16) ?
    C6 C7 C8 . . 121.05(16) ?
    C2 C7 C8 . . 121.58(14) ?
    C13 C8 C9 . . 116.85(16) ?
    C13 C8 C7 . . 120.25(14) ?
    C9 C8 C7 . . 122.90(16) ?
    C10 C9 C8 . . 121.69(18) ?
    C10 C9 H9 . . 119.2 ?
    C8 C9 H9 . . 119.2 ?
    C9 C10 C11 . . 120.66(17) ?
    C9 C10 H10 . . 119.7 ?
    C11 C10 H10 . . 119.7 ?
    C12 C11 C10 . . 119.56(18) ?
    C12 C11 H11 . . 120.2 ?
    C10 C11 H11 . . 120.2 ?
    C11 C12 C13 . . 120.53(18) ?
    C11 C12 H12 . . 119.7 ?
    C13 C12 H12 . . 119.7 ?
    C12 C13 C8 . . 120.70(15) ?
    C12 C13 C14 . . 121.98(15) ?
    C8 C13 C14 . . 117.29(14) ?
    N2 C14 C1 . . 111.17(13) ?
    N2 C14 C13 . . 126.49(14) ?
    C1 C14 C13 . . 122.31(14) ?
    N2 C15 N1 . . 111.48(13) ?
    N2 C15 C16 . . 120.86(13) ?
    N1 C15 C16 . . 127.66(13) ?
    C21 C16 C17 . . 117.66(15) ?
    C21 C16 C15 . . 116.69(14) ?
    C17 C16 C15 . . 125.64(14) ?
    C18 C17 C16 . . 120.74(16) ?
    C18 C17 H17 . . 119.6 ?
    C16 C17 H17 . . 119.6 ?
    C19 C18 C17 . . 120.69(16) ?
    C19 C18 H18 . . 119.7 ?
    C17 C18 H18 . . 119.7 ?
    C18 C19 C20 . . 119.41(16) ?
    C18 C19 C22 . . 120.21(16) ?
    C20 C19 C22 . . 120.36(16) ?
    C19 C20 C21 . . 119.95(16) ?
    C19 C20 H20 . . 120.0 ?
    C21 C20 H20 . . 120.0 ?
    C20 C21 C16 . . 121.52(16) ?
    C20 C21 H21 . . 119.2 ?
    C16 C21 H21 . . 119.2 ?
    F3 C22 F2 . . 105.49(18) ?
    F3 C22 F1 . . 105.03(17) ?
    F2 C22 F1 . . 106.03(17) ?
    F3 C22 C19 . . 112.60(17) ?
    F2 C22 C19 . . 113.69(17) ?
    F1 C22 C19 . . 113.25(16) ?
    C28 C23 C24 . . 120.45(14) ?
    C28 C23 N1 . . 119.65(13) ?
    C24 C23 N1 . . 119.91(13) ?
    C25 C24 C23 . . 119.38(15) ?
    C25 C24 H24 . . 120.3 ?
    C23 C24 H24 . . 120.3 ?
    C24 C25 C26 . . 120.45(15) ?
    C24 C25 H25 . . 119.8 ?
    C26 C25 H25 . . 119.8 ?
    O1 C26 C25 . . 116.18(15) ?
    O1 C26 C27 . . 123.97(16) ?
    C25 C26 C27 . . 119.85(15) ?
    C28 C27 C26 . . 119.76(15) ?
    C28 C27 H27 . . 120.1 ?
    C26 C27 H27 . . 120.1 ?
    C23 C28 C27 . . 120.10(15) ?
    C23 C28 H28 . . 120.0 ?
    C27 C28 H28 . . 120.0 ?
    O1 C29 H29A . . 109.5 ?
    O1 C29 H29B . . 109.5 ?
    H29A C29 H29B . . 109.5 ?
    O1 C29 H29C . . 109.5 ?
    H29A C29 H29C . . 109.5 ?
    H29B C29 H29C . . 109.5 ?
loop_
    _geom_torsion_atom_site_label_1
    _geom_torsion_atom_site_label_2
    _geom_torsion_atom_site_label_3
    _geom_torsion_atom_site_label_4
    _geom_torsion_site_symmetry_1
    _geom_torsion_site_symmetry_2
    _geom_torsion_site_symmetry_3
    _geom_torsion_site_symmetry_4
    _geom_torsion
    _geom_torsion_publ_flag
    C15 N1 C1 C14 . . . . 0.30(16) ?
    C23 N1 C1 C14 . . . . 179.48(13) ?
    C15 N1 C1 C2 . . . . 179.13(15) ?
    C23 N1 C1 C2 . . . . -1.7(2) ?
    C14 C1 C2 C3 . . . . 175.80(16) ?
    N1 C1 C2 C3 . . . . -2.9(3) ?
    C14 C1 C2 C7 . . . . -2.3(2) ?
    N1 C1 C2 C7 . . . . 179.08(15) ?
    C7 C2 C3 C4 . . . . 0.9(3) ?
    C1 C2 C3 C4 . . . . -177.09(17) ?
    C2 C3 C4 C5 . . . . -0.2(3) ?
    C3 C4 C5 C6 . . . . -0.4(3) ?
    C4 C5 C6 C7 . . . . 0.2(3) ?
    C5 C6 C7 C2 . . . . 0.6(3) ?
    C5 C6 C7 C8 . . . . 178.84(18) ?
    C3 C2 C7 C6 . . . . -1.1(2) ?
    C1 C2 C7 C6 . . . . 177.11(15) ?
    C3 C2 C7 C8 . . . . -179.34(15) ?
    C1 C2 C7 C8 . . . . -1.2(2) ?
    C6 C7 C8 C13 . . . . -174.43(15) ?
    C2 C7 C8 C13 . . . . 3.8(2) ?
    C6 C7 C8 C9 . . . . 6.1(2) ?
    C2 C7 C8 C9 . . . . -175.70(15) ?
    C13 C8 C9 C10 . . . . 0.7(3) ?
    C7 C8 C9 C10 . . . . -179.85(17) ?
    C8 C9 C10 C11 . . . . 0.3(3) ?
    C9 C10 C11 C12 . . . . -0.6(3) ?
    C10 C11 C12 C13 . . . . -0.2(3) ?
    C11 C12 C13 C8 . . . . 1.3(3) ?
    C11 C12 C13 C14 . . . . -176.70(16) ?
    C9 C8 C13 C12 . . . . -1.5(2) ?
    C7 C8 C13 C12 . . . . 179.04(15) ?
    C9 C8 C13 C14 . . . . 176.61(14) ?
    C7 C8 C13 C14 . . . . -2.9(2) ?
    C15 N2 C14 C1 . . . . -0.67(17) ?
    C15 N2 C14 C13 . . . . 177.31(14) ?
    N1 C1 C14 N2 . . . . 0.23(17) ?
    C2 C1 C14 N2 . . . . -178.74(13) ?
    N1 C1 C14 C13 . . . . -177.86(13) ?
    C2 C1 C14 C13 . . . . 3.2(2) ?
    C12 C13 C14 N2 . . . . -0.2(2) ?
    C8 C13 C14 N2 . . . . -178.24(15) ?
    C12 C13 C14 C1 . . . . 177.59(15) ?
    C8 C13 C14 C1 . . . . -0.5(2) ?
    C14 N2 C15 N1 . . . . 0.87(17) ?
    C14 N2 C15 C16 . . . . -179.16(13) ?
    C1 N1 C15 N2 . . . . -0.75(16) ?
    C23 N1 C15 N2 . . . . -179.92(13) ?
    C1 N1 C15 C16 . . . . 179.28(14) ?
    C23 N1 C15 C16 . . . . 0.1(2) ?
    N2 C15 C16 C21 . . . . -7.2(2) ?
    N1 C15 C16 C21 . . . . 172.77(15) ?
    N2 C15 C16 C17 . . . . 171.79(15) ?
    N1 C15 C16 C17 . . . . -8.2(3) ?
    C21 C16 C17 C18 . . . . -1.2(3) ?
    C15 C16 C17 C18 . . . . 179.86(16) ?
    C16 C17 C18 C19 . . . . -0.1(3) ?
    C17 C18 C19 C20 . . . . 1.2(3) ?
    C17 C18 C19 C22 . . . . -177.10(18) ?
    C18 C19 C20 C21 . . . . -1.1(3) ?
    C22 C19 C20 C21 . . . . 177.20(17) ?
    C19 C20 C21 C16 . . . . -0.1(3) ?
    C17 C16 C21 C20 . . . . 1.3(3) ?
    C15 C16 C21 C20 . . . . -179.66(16) ?
    C18 C19 C22 F3 . . . . 80.8(2) ?
    C20 C19 C22 F3 . . . . -97.5(2) ?
    C18 C19 C22 F2 . . . . -159.34(18) ?
    C20 C19 C22 F2 . . . . 22.4(3) ?
    C18 C19 C22 F1 . . . . -38.2(3) ?
    C20 C19 C22 F1 . . . . 143.46(19) ?
    C15 N1 C23 C28 . . . . 92.07(19) ?
    C1 N1 C23 C28 . . . . -86.95(19) ?
    C15 N1 C23 C24 . . . . -87.77(19) ?
    C1 N1 C23 C24 . . . . 93.20(18) ?
    C28 C23 C24 C25 . . . . -1.0(2) ?
    N1 C23 C24 C25 . . . . 178.82(14) ?
    C23 C24 C25 C26 . . . . 0.5(3) ?
    C29 O1 C26 C25 . . . . -175.49(19) ?
    C29 O1 C26 C27 . . . . 4.5(3) ?
    C24 C25 C26 O1 . . . . -179.80(15) ?
    C24 C25 C26 C27 . . . . 0.2(3) ?
    O1 C26 C27 C28 . . . . 179.47(16) ?
    C25 C26 C27 C28 . . . . -0.6(3) ?
    C24 C23 C28 C27 . . . . 0.7(2) ?
    N1 C23 C28 C27 . . . . -179.15(15) ?
    C26 C27 C28 C23 . . . . 0.1(3) ?
loop_
    _geom_hbond_atom_site_label_D
    _geom_hbond_atom_site_label_H
    _geom_hbond_atom_site_label_A
    _geom_hbond_site_symmetry_A
    _geom_hbond_distance_DH
    _geom_hbond_distance_HA
    _geom_hbond_distance_DA
    _geom_hbond_angle_DHA
    _geom_hbond_publ_flag
    C28 H28 N2 3_657 0.9500 2.5500 3.402(2) 150.00 yes
    C3 H3 Cg1 1_555 0.9500 2.8600 3.719(2) 154.00 yes
    C10 H10 Cg2 4_555 0.9500 2.6900 3.419(2) 136.00 yes
    C17 H17 Cg1 1-555 0.9500 2.7400 3.6042(2) 154.00 yes
_iucr_refine_instructions_details
;
TITL I         P 21/c       R = 0.04
CELL  0.71073   11.7063   20.2301    9.5419    90.000    99.725    90.000
ZERR        4    0.0009    0.0016    0.0008     0.000     0.002     0.000
LATT   1
SYMM             - X ,    0.50000 + Y ,    0.50000 - Z
SFAC  C  H  F  N  O
UNIT   116   76  12   8   4
TEMP    -100
L.S. 8
ACTA 51
BOND $H
CONF
omit 1 0 0
omit     1   1   0
omit     0   2   0
WGHT    0.051400    0.632800
FVAR      10.00176
F1    3    0.940822   -0.183519    0.836303    11.00000    0.07254    0.05753 =
         0.15379    0.01191    0.02057    0.02154
F2    3    1.037866   -0.096091    0.889464    11.00000    0.05039    0.09342 =
         0.15290   -0.03288   -0.01478    0.01926
F3    3    0.973132   -0.118860    0.675607    11.00000    0.09850    0.14973 =
         0.09695    0.01264    0.04968    0.05152
O1    5    0.246818   -0.213869    0.476941    11.00000    0.05979    0.05637 =
         0.06565   -0.02002    0.00279   -0.01344
N1    4    0.414397    0.013733    0.767789    11.00000    0.03843    0.03573 =
         0.03914   -0.00153    0.00330   -0.00134
N2    4    0.539556    0.086714    0.883012    11.00000    0.03979    0.04137 =
         0.04175   -0.00232    0.00334   -0.00096
C1    1    0.349625    0.067454    0.800565    11.00000    0.04140    0.03646 =
         0.03475    0.00391    0.00671   -0.00077
C2    1    0.227090    0.081180    0.770951    11.00000    0.03973    0.04309 =
         0.03832    0.00589    0.00620   -0.00097
C3    1    0.142897    0.040190    0.691297    11.00000    0.04225    0.05470 =
         0.05696   -0.00371    0.00575   -0.00204
AFIX  43
H3    2    0.165581   -0.000924    0.656474    11.00000   -1.20000
AFIX   0
C4    1    0.028917    0.058722    0.663344    11.00000    0.04181    0.07346 =
         0.06899   -0.00657    0.00019   -0.00576
AFIX  43
H4    2   -0.026777    0.030563    0.609224    11.00000   -1.20000
AFIX   0
C5    1   -0.005486    0.118475    0.713792    11.00000    0.03912    0.07752 =
         0.08307    0.00009    0.00348    0.00867
AFIX  43
H5    2   -0.084622    0.131327    0.693751    11.00000   -1.20000
AFIX   0
C6    1    0.074100    0.158819    0.792127    11.00000    0.04696    0.05995 =
         0.07091   -0.00032    0.01183    0.00866
AFIX  43
H6    2    0.048878    0.199540    0.826002    11.00000   -1.20000
AFIX   0
C7    1    0.192246    0.142234    0.824516    11.00000    0.04307    0.04673 =
         0.04323    0.00652    0.01119    0.00310
C8    1    0.276155    0.187115    0.906643    11.00000    0.05044    0.04275 =
         0.03917    0.00454    0.01274    0.00194
C9    1    0.243499    0.245814    0.969042    11.00000    0.05923    0.05051 =
         0.05683   -0.00177    0.01752    0.00827
AFIX  43
H9    2    0.163701    0.257084    0.958043    11.00000   -1.20000
AFIX   0
C10   1    0.323669    0.286900    1.044914    11.00000    0.08106    0.05014 =
         0.05888   -0.01358    0.01857    0.00580
AFIX  43
H10   2    0.298864    0.325986    1.086095    11.00000   -1.20000
AFIX   0
C11   1    0.441042    0.272103    1.062445    11.00000    0.07176    0.05315 =
         0.06100   -0.01589    0.01022   -0.00806
AFIX  43
H11   2    0.496378    0.301093    1.114626    11.00000   -1.20000
AFIX   0
C12   1    0.476498    0.215459    1.004033    11.00000    0.05488    0.04708 =
         0.05357   -0.00819    0.00834   -0.00379
AFIX  43
H12   2    0.556773    0.205301    1.015540    11.00000   -1.20000
AFIX   0
C13   1    0.395400    0.172383    0.927476    11.00000    0.04816    0.03916 =
         0.03632    0.00156    0.00860   -0.00092
C14   1    0.428982    0.111025    0.871255    11.00000    0.04016    0.03795 =
         0.03751    0.00201    0.00542   -0.00141
C15   1    0.528866    0.028056    0.821380    11.00000    0.03907    0.03946 =
         0.03437    0.00137    0.00331   -0.00310
C16   1    0.631428   -0.013551    0.815549    11.00000    0.04117    0.04118 =
         0.03393    0.00293    0.00586    0.00025
C17   1    0.629323   -0.078823    0.769117    11.00000    0.04274    0.04383 =
         0.06249   -0.00293    0.00178   -0.00074
AFIX  43
H17   2    0.557060   -0.099989    0.737915    11.00000   -1.20000
AFIX   0
C18   1    0.731017   -0.113139    0.767890    11.00000    0.05243    0.04237 =
         0.06649   -0.00373    0.00527    0.00419
AFIX  43
H18   2    0.728021   -0.157682    0.735951    11.00000   -1.20000
AFIX   0
C19   1    0.836753   -0.083505    0.812461    11.00000    0.04470    0.04816 =
         0.04700    0.00488    0.00735    0.00665
C20   1    0.840570   -0.019340    0.861193    11.00000    0.04038    0.05502 =
         0.06294   -0.00458    0.00402    0.00035
AFIX  43
H20   2    0.913120    0.001265    0.893772    11.00000   -1.20000
AFIX   0
C21   1    0.738937    0.015012    0.862672    11.00000    0.04583    0.04460 =
         0.05618   -0.00882    0.00410   -0.00009
AFIX  43
H21   2    0.742595    0.059221    0.896712    11.00000   -1.20000
AFIX   0
C22   1    0.946018   -0.119980    0.804219    11.00000    0.05170    0.05637 =
         0.07375   -0.00246    0.01054    0.00818
C23   1    0.369373   -0.045288    0.694146    11.00000    0.03564    0.03656 =
         0.03852   -0.00168    0.00235   -0.00162
C24   1    0.362212   -0.049604    0.548186    11.00000    0.04525    0.04505 =
         0.03884    0.00575    0.00431   -0.00161
AFIX  43
H24   2    0.385528   -0.013463    0.496042    11.00000   -1.20000
AFIX   0
C25   1    0.320950   -0.106808    0.479182    11.00000    0.05043    0.05626 =
         0.03549   -0.00427    0.00032    0.00023
AFIX  43
H25   2    0.316463   -0.110212    0.379102    11.00000   -1.20000
AFIX   0
C26   1    0.286073   -0.159228    0.554523    11.00000    0.03566    0.04654 =
         0.05028   -0.00861    0.00018   -0.00250
C27   1    0.292132   -0.154259    0.700174    11.00000    0.05465    0.04472 =
         0.05132    0.00109    0.00911   -0.01265
AFIX  43
H27   2    0.267562   -0.190050    0.752281    11.00000   -1.20000
AFIX   0
C28   1    0.334029   -0.097080    0.769577    11.00000    0.05410    0.04697 =
         0.03695   -0.00122    0.00814   -0.00827
AFIX  43
H28   2    0.338415   -0.093555    0.869624    11.00000   -1.20000
AFIX   0
C29   1    0.202286   -0.266838    0.550189    11.00000    0.10837    0.07495 =
         0.11247   -0.03578    0.03868   -0.05363
AFIX 137
H29A  2    0.176071   -0.302540    0.483000    11.00000   -1.50000
H29B  2    0.136901   -0.250952    0.592878    11.00000   -1.50000
H29C  2    0.263269   -0.283439    0.625051    11.00000   -1.50000
HKLF 4
REM  I         P 21/c       R = 0.04
REM R1 =  0.0451 for   3511 Fo > 4sig(Fo)  and  0.0733 for all   5128 data
REM    317 parameters refined using      0 restraints
END
WGHT      0.0514      0.6271
REM Highest difference peak  0.183,  deepest hole -0.237,  1-sigma level  0.042
Q1    1   0.9377 -0.1714  0.7216  11.00000  0.05    0.18
Q2    1   1.0195 -0.0864  0.7663  11.00000  0.05    0.18
Q3    1   0.4192  0.1481  0.8757  11.00000  0.05    0.17
Q4    1   0.9867 -0.1281  0.9388  11.00000  0.05    0.14
Q5    1   0.1452  0.1613  0.7753  11.00000  0.05    0.14
Q6    1   0.3200 -0.0654  0.7243  11.00000  0.05    0.13
Q7    1   0.3131 -0.2028  0.7556  11.00000  0.05    0.13
Q8    1   0.2198  0.1259  0.7616  11.00000  0.05    0.13
Q9    1   0.7825 -0.0136  0.9195  11.00000  0.05    0.13
Q10   1   0.3543  0.0139  0.4716  11.00000  0.05    0.12
Q11   1   0.0804  0.2175  0.7650  11.00000  0.05    0.12
Q12   1   0.1375  0.1381  0.8510  11.00000  0.05    0.12
Q13   1  -0.0198  0.0334  0.5360  11.00000  0.05    0.12
Q14   1   0.3808 -0.0829  0.7283  11.00000  0.05    0.12
Q15   1   0.6196 -0.0511  0.8351  11.00000  0.05    0.12
Q16   1   0.3868  0.0596  0.4572  11.00000  0.05    0.12
Q17   1   0.2081  0.0416  0.4326  11.00000  0.05    0.12
Q18   1   0.2042  0.1034  0.8395  11.00000  0.05    0.12
Q19   1   0.2830  0.0616  0.8197  11.00000  0.05    0.12
Q20   1   0.2828 -0.1165  0.7181  11.00000  0.05    0.11
;
