# Supplementary material for: 1-(4-Meth­oxy­phen­yl)-2-[4-(tri­fluoro­meth­yl)phen­yl]-1H-phenanthro[9,10-d]imidazole
Source: Acta Crystallogr Sect E Struct Rep Online. 2013 Jul 20;69(Pt 8):o1293–4. doi: 10.1107/S1600536813019351 (PMC3793785; doi:10.1107/S1600536813019351)
Supplement: Supplementary file 2 [file e-69-o1293-Isup2.hkl]

# 
# h,k,l, Fc-squared, Fo-squared, sigma(Fo-squared) and status flag 
# 
data_I
_shelx_title ' I         P 21/c       R = 0.04' 
_shelx_refln_list_code          4 
_shelx_F_calc_maximum      202.57 
_exptl_crystal_F_000       968.00 
_reflns_d_resolution_high  0.7681 
 
loop_ 
 _symmetry_equiv_pos_as_xyz 
 'x, y, z' 
 '-x, y+1/2, -z+1/2' 
 '-x, -y, -z' 
 'x, -y-1/2, z-1/2' 
 
_cell_length_a    11.7063 
_cell_length_b    20.2301 
_cell_length_c     9.5419 
_cell_angle_alpha  90.000 
_cell_angle_beta   99.725 
_cell_angle_gamma  90.000 
 
_shelx_F_squared_multiplier     1.000 
 
loop_ 
 _refln_index_h 
 _refln_index_k 
 _refln_index_l 
 _refln_F_squared_calc 
 _refln_F_squared_meas 
 _refln_F_squared_sigma 
 _refln_observed_status 
   2   0   0      357.82      337.78      4.75 o 
   3   0   0    16533.16    15002.82    273.50 o 
   4   0   0     4011.04     3879.42     64.61 o 
   5   0   0     1060.81     1288.59     25.70 o 
   6   0   0        4.66        4.14      0.94 o 
   7   0   0        0.43        4.03      1.14 o 
   8   0   0        0.20        1.26      1.14 o 
   9   0   0      598.99      573.73     11.42 o 
  10   0   0     1127.59     1053.22     19.30 o 
  11   0   0       82.29       94.24      3.68 o 
  12   0   0       24.20       24.34      6.33 o 
  13   0   0        2.46        7.25      5.81 o 
  14   0   0       10.62       12.70      6.74 o 
   2   1   0      634.87      619.67      6.41 o 
   3   1   0     9044.49     8378.46     79.81 o 
   4   1   0       28.65       31.96      1.01 o 
   5   1   0     1280.79     1389.94     13.66 o 
   6   1   0      643.10      663.67      7.03 o 
   7   1   0       19.53       22.03      1.21 o 
   8   1   0       65.44       75.64      2.04 o 
   9   1   0       12.06        7.31      1.14 o 
  10   1   0       51.43       47.72      2.54 o 
  11   1   0      105.49      103.02      3.84 o 
  12   1   0       11.24       10.21      2.01 o 
  13   1   0        0.44       -3.55      3.55 o 
  14   1   0       11.34       11.41      4.70 o 
   1   2   0      845.68      823.17     12.55 o 
   2   2   0     3083.92     2939.88     38.43 o 
   3   2   0     1086.66     1094.19     12.31 o 
   4   2   0     8260.91     8058.78    105.47 o 
   5   2   0     2272.72     2372.96     26.11 o 
   6   2   0     2184.85     2200.19     26.29 o 
   7   2   0        5.16        4.78      1.25 o 
   8   2   0      566.12      602.92      9.37 o 
   9   2   0        8.48        5.09      1.49 o 
  10   2   0      284.36      246.75      6.21 o 
  11   2   0       27.52       35.25      2.66 o 
  12   2   0       14.64       15.17      2.33 o 
  13   2   0        0.00        1.08      1.98 o 
  14   2   0        5.85        3.19      2.44 o 
   1   3   0     1092.18     1092.02     10.75 o 
   2   3   0    10287.84     9524.78    145.27 o 
   3   3   0      846.87      805.14     12.58 o 
   4   3   0     3096.65     3067.82     39.74 o 
   5   3   0      275.29      359.90      5.67 o 
   6   3   0     1358.34     1499.54     18.35 o 
   7   3   0      861.25      827.42     11.95 o 
   8   3   0      634.98      627.96      9.75 o 
   9   3   0       15.69       18.29      2.26 o 
  10   3   0       26.41       23.40      3.10 o 
  11   3   0       98.27       94.73      4.02 o 
  12   3   0       17.32       15.84      2.59 o 
  13   3   0       14.99       18.16      2.61 o 
  14   3   0        4.43        3.93      2.39 o 
   0   4   0     2336.44     2341.64     30.47 o 
   1   4   0    10840.17     9604.49    111.93 o 
   2   4   0     3383.31     3289.99     42.99 o 
   3   4   0    12090.10    11212.75    168.52 o 
   4   4   0     1672.20     1729.35     20.93 o 
   5   4   0       38.21       26.34      1.28 o 
   6   4   0      433.39      377.46      6.15 o 
   7   4   0       74.68       71.00      2.27 o 
   8   4   0     1030.19      973.40     14.08 o 
   9   4   0        0.55       -0.32      2.04 o 
  10   4   0      115.06      113.36      5.13 o 
  11   4   0        0.27        0.40      2.03 o 
  12   4   0       31.59       30.13      2.90 o 
  13   4   0       15.39       26.29      2.93 o 
  14   4   0        4.96        8.10      2.65 o 
   1   5   0       23.62       27.97      1.19 o 
   2   5   0      269.66      273.59      3.59 o 
   3   5   0     1250.40     1194.63     14.70 o 
   4   5   0      101.37       94.34      2.44 o 
   5   5   0     1658.83     1751.82     23.23 o 
   6   5   0     1528.24     1463.98     21.86 o 
   7   5   0        1.21       -0.53      1.10 o 
   8   5   0      170.17      151.45      3.25 o 
   9   5   0       18.50       13.77      2.03 o 
  10   5   0      331.28      262.36      7.64 o 
  11   5   0        1.57        1.00      2.62 o 
  12   5   0        3.61        2.86      2.82 o 
  13   5   0        0.94        0.93      2.63 o 
  14   5   0       65.65       86.50      4.54 o 
   0   6   0     2171.15     2166.64     38.78 o 
   1   6   0      123.85      124.88      2.10 o 
   2   6   0      140.56      132.51      1.92 o 
   3   6   0        6.59        3.09      0.80 o 
   4   6   0      589.45      558.98      7.61 o 
   5   6   0      905.53      914.47     11.82 o 
   6   6   0     1682.80     1778.86     23.78 o 
   7   6   0      224.46      213.60      5.30 o 
   8   6   0       61.52       77.98      3.88 o 
   9   6   0     1333.98     1332.81     17.12 o 
  10   6   0      503.77      447.25     12.11 o 
  11   6   0       12.01        8.26      3.44 o 
  12   6   0        0.01        4.97      2.80 o 
  13   6   0        0.32        1.55      2.67 o 
  14   6   0       39.65       49.93      3.93 o 
   1   7   0       41.72       45.59      1.37 o 
   2   7   0     1276.52     1218.95     12.20 o 
   3   7   0     2565.80     2614.11     34.14 o 
   4   7   0     1176.08     1165.32     14.69 o 
   5   7   0      500.07      607.80      8.40 o 
   6   7   0      217.65      219.22      4.29 o 
   7   7   0      561.23      508.98      8.18 o 
   8   7   0      100.34      108.90      3.12 o 
   9   7   0       86.50       81.47      3.61 o 
  10   7   0      107.68       90.04      5.78 o 
  11   7   0        0.16        5.12      2.71 o 
  12   7   0       63.80       70.93      4.51 o 
  13   7   0       39.89       32.86      3.62 o 
  14   7   0        8.55        3.98      2.94 o 
   0   8   0      202.88      194.70      6.29 o 
   1   8   0      319.35      331.74      4.66 o 
   2   8   0       23.10       33.55      1.22 o 
   3   8   0      254.82      298.74      5.19 o 
   4   8   0      935.50      919.19     12.06 o 
   5   8   0      459.51      483.01      8.98 o 
   6   8   0       14.65       25.62      1.53 o 
   7   8   0      838.69      829.20     12.33 o 
   8   8   0      100.10       96.31      3.99 o 
   9   8   0       53.93       59.78      3.04 o 
  10   8   0       52.04       51.52      3.45 o 
  11   8   0        0.15       -3.48      3.48 o 
  12   8   0      110.45      115.12      5.66 o 
  13   8   0       23.34       29.66      3.86 o 
  14   8   0        3.92        3.07      2.85 o 
   1   9   0      127.51      135.04      2.97 o 
   2   9   0      573.65      563.96      6.80 o 
   3   9   0      309.88      343.35      4.54 o 
   4   9   0      407.79      458.78      7.56 o 
   5   9   0      123.90      131.02      3.15 o 
   6   9   0        8.94       10.30      2.56 o 
   7   9   0      136.48      146.78      5.66 o 
   8   9   0       28.95       36.13      2.13 o 
   9   9   0        5.81        2.37      2.93 o 
  10   9   0      258.28      263.60      6.31 o 
  11   9   0       59.59       47.22      3.75 o 
  12   9   0        9.29       16.25      3.41 o 
  13   9   0        8.80       -0.24      3.09 o 
  14   9   0        3.15        1.23      3.70 o 
   0  10   0     3048.59     3122.20     52.75 o 
   1  10   0      144.71      187.66      3.75 o 
   2  10   0      696.68      685.37      8.66 o 
   3  10   0      271.88      256.42      4.60 o 
   4  10   0      609.67      645.97     10.08 o 
   5  10   0        0.74       -1.15      1.16 o 
   6  10   0       24.42       25.99      1.88 o 
   7  10   0      101.39      104.75      3.81 o 
   8  10   0       44.70       53.12      2.46 o 
   9  10   0       70.66       85.77      5.31 o 
  10  10   0       54.32       45.08      3.09 o 
  11  10   0       64.98       81.20      4.77 o 
  12  10   0      111.20      110.58      5.51 o 
  13  10   0        0.80       -1.89      2.94 o 
   1  11   0       39.31       50.95      2.19 o 
   2  11   0       39.92       45.43      1.90 o 
   3  11   0      347.04      335.59      4.37 o 
   4  11   0       15.68       20.35      1.76 o 
   5  11   0        2.63        1.50      1.36 o 
   6  11   0      632.57      643.83      9.65 o 
   7  11   0       43.61       47.36      2.53 o 
   8  11   0      543.57      538.30     10.81 o 
   9  11   0      278.51      259.92      6.96 o 
  10  11   0       45.83       43.56      3.02 o 
  11  11   0        2.87        4.20      2.68 o 
  12  11   0        5.59        4.31      3.25 o 
  13  11   0       90.71       92.72     12.92 o 
   0  12   0      189.74      236.69      6.54 o 
   1  12   0       69.28       71.69      2.61 o 
   2  12   0      306.52      324.76      5.58 o 
   3  12   0       14.24       10.34      1.12 o 
   4  12   0      114.14      110.70      3.43 o 
   5  12   0       18.59       17.07      2.44 o 
   6  12   0      156.74      169.17      4.32 o 
   7  12   0        0.94        4.64      2.00 o 
   8  12   0       89.78      102.47      4.56 o 
   9  12   0       51.23       53.53      3.85 o 
  10  12   0        2.84        1.99      2.47 o 
  11  12   0        0.00        3.31      2.96 o 
  12  12   0        1.62       -7.00      7.81 o 
  13  12   0       11.69       29.34     10.51 o 
   1  13   0      159.62      192.69      4.25 o 
   2  13   0        4.74        8.77      1.57 o 
   3  13   0        0.05       -1.06      1.06 o 
   4  13   0      477.07      462.55      6.36 o 
   5  13   0       16.36       17.64      2.32 o 
   6  13   0      252.69      232.22      6.11 o 
   7  13   0     1740.61     1684.95     31.26 o 
   8  13   0      133.70      110.39      5.42 o 
   9  13   0        4.38        0.61      3.09 o 
  10  13   0       26.29       25.73      3.23 o 
  11  13   0       81.21       76.39      5.29 o 
  12  13   0        8.45       14.98      8.96 o 
  13  13   0       11.18        8.62      9.62 o 
   0  14   0      158.50      149.97      5.57 o 
   1  14   0      237.41      246.85      5.00 o 
   2  14   0      405.91      428.07      7.10 o 
   3  14   0      260.23      248.88      4.42 o 
   4  14   0        0.32        1.97      1.09 o 
   5  14   0        1.80        5.88      2.91 o 
   6  14   0        0.31       -0.91      3.16 o 
   7  14   0      145.98      127.29      6.10 o 
   8  14   0        0.77       -1.53      6.02 o 
   9  14   0       22.80       20.27      3.34 o 
  10  14   0        4.16        7.22      3.60 o 
  11  14   0        8.49        9.51      8.55 o 
  12  14   0        0.18       -4.00      7.99 o 
   1  15   0       22.59       26.46      2.11 o 
   2  15   0      212.76      220.54      4.39 o 
   3  15   0      332.67      309.15      5.26 o 
   4  15   0      535.83      561.02      8.61 o 
   5  15   0     2736.82     2700.91     41.73 o 
   6  15   0      407.20      369.58     10.46 o 
   7  15   0       11.75        5.75      4.50 o 
   8  15   0      198.50      203.08     10.90 o 
   9  15   0       18.29       19.31      4.96 o 
  10  15   0        1.85        7.22      2.92 o 
  11  15   0        0.90       10.44      9.07 o 
  12  15   0        0.58        9.51      9.73 o 
   0  16   0      345.15      371.55      9.66 o 
   1  16   0      460.88      469.28      7.97 o 
   2  16   0       33.21       30.45      2.11 o 
   3  16   0      247.12      245.32      5.30 o 
   4  16   0       35.99       36.21      2.09 o 
   5  16   0      184.91      186.78      8.97 o 
   6  16   0       78.94       75.36      5.14 o 
   7  16   0       12.46        4.59      3.99 o 
   8  16   0       32.94       25.72      3.88 o 
   9  16   0       12.40        6.55      3.21 o 
  10  16   0        0.25       -3.85      3.85 o 
  11  16   0        2.41       -3.81      8.14 o 
   1  17   0     1243.33     1222.48     16.77 o 
   2  17   0      250.04      252.71      5.67 o 
   3  17   0       12.43       12.06      2.11 o 
   4  17   0      244.02      248.93      5.15 o 
   5  17   0      117.76      116.19      6.38 o 
   6  17   0      396.93      380.21     17.91 o 
   7  17   0        3.54        8.30      3.55 o 
   8  17   0        0.65       -3.09      3.09 o 
   9  17   0       27.94       30.67      4.03 o 
  10  17   0        7.76       16.53      3.98 o 
  11  17   0        0.25        5.26      9.55 o 
   0  18   0       62.25       75.06      7.07 o 
   1  18   0       44.05       64.11      4.35 o 
   2  18   0       37.83       34.74      2.73 o 
   3  18   0      668.65      668.25     10.64 o 
   4  18   0        1.33        4.57      1.63 o 
   5  18   0        0.00       -4.28      4.28 o 
   6  18   0       17.45       21.54      4.79 o 
   7  18   0       45.16       45.44      4.79 o 
   8  18   0        0.64        2.86      3.45 o 
   9  18   0        7.71        9.48      3.58 o 
  10  18   0       13.76       25.85      4.16 o 
   1  19   0       82.65       85.73      4.05 o 
   2  19   0      694.87      662.90     10.84 o 
   3  19   0      889.43      923.65     13.71 o 
   4  19   0        7.88       10.69      1.87 o 
   5  19   0        0.09       -2.49      4.09 o 
   6  19   0       31.03       37.05      6.58 o 
   7  19   0       47.17       64.36      7.02 o 
   8  19   0        2.09        0.46      3.71 o 
   9  19   0       15.08       25.58      4.51 o 
  10  19   0        1.09        3.89      3.57 o 
   0  20   0       32.54       33.93      4.91 o 
   1  20   0        8.02        8.76      2.59 o 
   2  20   0       97.62       99.74      4.93 o 
   3  20   0       71.47       81.41      4.27 o 
   4  20   0        5.95        8.81      2.06 o 
   5  20   0       28.39       16.94      4.29 o 
   6  20   0       11.52       16.25      4.23 o 
   7  20   0        0.15        0.47      4.77 o 
   8  20   0        1.65        2.55      3.88 o 
   9  20   0        1.37        8.29      6.42 o 
   1  21   0       50.41       45.00      3.93 o 
   2  21   0       22.48       19.82      2.83 o 
   3  21   0       78.11       75.01      3.48 o 
   4  21   0       48.83       55.09      2.98 o 
   5  21   0       16.18       13.62      4.48 o 
   6  21   0        2.51       -0.11      3.98 o 
   7  21   0        0.84        1.12      3.97 o 
   8  21   0       30.86       29.53      5.16 o 
   9  21   0        1.03       11.25      5.31 o 
   0  22   0       26.00       28.05      4.91 o 
   1  22   0        2.82        4.79      2.40 o 
   2  22   0       18.99       25.27      5.86 o 
   3  22   0       27.79       29.26      2.75 o 
   4  22   0       37.41       45.27      3.55 o 
   5  22   0       28.09       41.49      5.39 o 
   6  22   0        5.58       -1.20      4.05 o 
   7  22   0       39.48       44.56      5.60 o 
   8  22   0        0.81       -4.77      7.43 o 
   1  23   0       20.72       20.53      3.05 o 
   2  23   0        0.73        1.47      2.51 o 
   3  23   0        7.04        6.39      2.55 o 
   4  23   0       29.60       40.26      2.84 o 
   5  23   0       20.46       11.59      4.78 o 
   6  23   0       25.62       34.26      5.40 o 
   7  23   0        9.35       13.57      4.92 o 
   0  24   0        0.04        2.69      4.55 o 
   1  24   0        0.16        4.78      2.76 o 
   2  24   0        0.05       -1.54      2.46 o 
   3  24   0        4.78        6.85      2.85 o 
   4  24   0        5.18        6.53      2.23 o 
   5  24   0        1.09        6.02      5.58 o 
   6  24   0        0.83        5.69      4.81 o 
   1  25   0        7.84       -0.21      2.76 o 
   2  25   0        2.23       -0.26      2.56 o 
   3  25   0        0.00       -3.26      3.26 o 
   4  25   0        5.10        1.61      4.21 o 
   0  26   0        0.95        0.51      3.76 o 
   1  26   0        6.72        6.61      2.94 o 
   2  26   0        2.28        4.82      2.90 o 
 -15   1   1       13.00       16.56      5.74 o 
 -14   1   1        0.01       -2.10      2.10 o 
 -13   1   1        8.92        5.34      2.48 o 
 -12   1   1        0.97        1.10      2.00 o 
 -11   1   1       12.58       12.48      1.63 o 
 -10   1   1     1350.65     1290.55     16.61 o 
  -9   1   1       89.12       79.89      2.57 o 
  -8   1   1       87.04       94.94      2.20 o 
  -7   1   1       37.95       44.57      1.51 o 
  -6   1   1     1426.83     1547.84     16.43 o 
  -5   1   1     1047.27     1092.19     11.72 o 
  -4   1   1      111.20      105.84      2.01 o 
  -3   1   1     4860.05     4667.51     41.03 o 
  -2   1   1     5389.75     5255.41     45.04 o 
  -1   1   1     1921.41     1915.94     15.04 o 
   0   1   1     3287.03     2585.97     69.48 o 
   1   1   1      518.30      499.65      4.41 o 
   2   1   1       70.89       59.83      1.10 o 
   3   1   1     1915.73     1907.27     20.95 o 
   4   1   1      308.14      297.89      3.93 o 
   5   1   1      148.70      125.79      2.45 o 
   6   1   1        1.87        5.40      0.74 o 
   7   1   1       76.22       66.78      1.86 o 
   8   1   1       54.71       42.19      1.78 o 
   9   1   1      700.96      660.37     13.43 o 
  10   1   1      272.88      260.51      6.12 o 
  11   1   1        0.49        0.23      1.63 o 
  12   1   1       12.14       13.20      3.29 o 
  13   1   1       20.27       16.78      4.36 o 
  14   1   1       46.04       41.44      5.76 o 
 -15   2   1       62.83       78.00      4.57 o 
 -14   2   1        1.79        0.83      2.28 o 
 -13   2   1        0.37       -1.93      2.17 o 
 -12   2   1       54.70       52.76      4.59 o 
 -11   2   1        7.04        7.89      2.24 o 
 -10   2   1        0.01       -1.26      1.26 o 
  -9   2   1      277.52      271.54      4.42 o 
  -8   2   1       32.09       30.79      1.34 o 
  -7   2   1      309.00      343.28      4.99 o 
  -6   2   1      228.92      241.02      3.68 o 
  -5   2   1       15.18       21.15      1.09 o 
  -4   2   1      445.53      454.18      5.64 o 
  -3   2   1    10290.94     9617.59    102.14 o 
  -2   2   1     1114.56     1034.37      9.74 o 
  -1   2   1     2745.39     2667.14     20.91 o 
   0   2   1      652.09      600.89      5.39 o 
   1   2   1    16958.08    14814.35    165.89 o 
   2   2   1     2868.37     2733.73     30.66 o 
   3   2   1     3434.07     3402.35     40.38 o 
   4   2   1        0.10        0.09      0.93 o 
   5   2   1     1185.21     1191.05     15.96 o 
   6   2   1       28.80       51.71      1.97 o 
   7   2   1      588.57      527.34      8.18 o 
   8   2   1        1.38        0.66      1.14 o 
   9   2   1     1890.46     1797.15     31.74 o 
  10   2   1      542.10      528.19     11.75 o 
  11   2   1       29.53       35.53      2.64 o 
  12   2   1       84.66       89.21      3.73 o 
  13   2   1       51.00       57.47      3.90 o 
  14   2   1        6.53       16.52      4.93 o 
 -15   3   1        3.99        4.63      2.62 o 
 -14   3   1        2.89       -2.43      2.43 o 
 -13   3   1       11.46        9.14      2.58 o 
 -12   3   1       48.39       48.04      3.28 o 
 -11   3   1       44.85       43.76      6.48 o 
 -10   3   1      392.32      364.35      8.03 o 
  -9   3   1        0.03       -0.49      1.59 o 
  -8   3   1       46.90       47.97      1.92 o 
  -7   3   1      352.77      320.67      4.61 o 
  -6   3   1      517.58      477.85      6.15 o 
  -5   3   1     1781.15     1810.25     18.83 o 
  -4   3   1       89.40       94.66      1.57 o 
  -3   3   1     1393.78     1367.72     13.53 o 
  -2   3   1     7566.47     7176.08     80.90 o 
  -1   3   1      800.93      848.97      7.36 o 
   0   3   1       25.77       24.36      0.67 o 
   1   3   1     3222.34     3108.59     34.51 o 
   2   3   1     1066.26     1095.72     16.62 o 
   3   3   1     3258.15     3073.82     44.82 o 
   4   3   1     1367.61     1340.69     27.57 o 
   5   3   1      258.33      335.63      5.36 o 
   6   3   1     1174.74     1118.52     15.30 o 
   7   3   1      281.47      254.83      4.44 o 
   8   3   1      114.60      130.69      3.69 o 
   9   3   1      167.19      157.52      4.85 o 
  10   3   1      213.16      188.61      8.48 o 
  11   3   1        8.38        4.46      2.49 o 
  12   3   1        3.82        1.15      2.06 o 
  13   3   1        4.29        5.10      3.10 o 
  14   3   1        4.97        7.21      2.66 o 
 -14   4   1       33.35       43.09      3.69 o 
 -13   4   1       13.69       16.07      2.79 o 
 -12   4   1        7.68       10.38      3.07 o 
 -11   4   1      444.47      386.65      8.69 o 
 -10   4   1       32.53       28.01      2.78 o 
  -9   4   1       13.16       11.00      4.90 o 
  -8   4   1      606.34      597.77     11.70 o 
  -7   4   1      164.34      183.11      4.17 o 
  -6   4   1        9.30        5.29      1.14 o 
  -5   4   1     9773.99     9750.88    100.82 o 
  -4   4   1      879.92      973.25      9.38 o 
  -3   4   1      208.28      204.06      2.82 o 
  -2   4   1       63.42       52.06      1.56 o 
  -1   4   1      104.48      116.00      1.80 o 
   0   4   1        9.96       10.59      0.68 o 
   1   4   1      895.18      920.59     11.28 o 
   2   4   1     3426.96     3370.94     40.51 o 
   3   4   1      741.14      730.64     11.80 o 
   4   4   1     3679.88     3681.48     61.88 o 
   5   4   1     2638.74     2686.64     48.92 o 
   6   4   1      470.55      514.18      7.78 o 
   7   4   1      125.77      112.86      3.05 o 
   8   4   1       57.03       56.72      2.27 o 
   9   4   1      499.23      498.05      9.64 o 
  10   4   1       89.50       94.59      4.69 o 
  11   4   1        0.21       -0.01      3.40 o 
  12   4   1       31.66       30.54      2.85 o 
  13   4   1        6.40       10.21      2.53 o 
  14   4   1       12.30       13.46      2.71 o 
 -14   5   1        0.23       -1.36      3.11 o 
 -13   5   1        4.87        3.49      2.54 o 
 -12   5   1        1.18       -0.47      2.28 o 
 -11   5   1       15.22        9.55      2.54 o 
 -10   5   1      317.25      319.14      7.68 o 
  -9   5   1       14.90       14.62      2.41 o 
  -8   5   1      243.94      254.88      5.35 o 
  -7   5   1        3.29        2.96      1.42 o 
  -6   5   1      906.60      927.54     12.21 o 
  -5   5   1      143.18      148.51      2.98 o 
  -4   5   1      130.90      137.61      2.54 o 
  -3   5   1      128.66      126.49      2.81 o 
  -2   5   1      153.85      135.12      2.06 o 
  -1   5   1      182.51      176.23      2.46 o 
   0   5   1        3.82        2.82      0.64 o 
   1   5   1       58.55       56.71      1.47 o 
   2   5   1      256.04      266.94      4.34 o 
   3   5   1      226.02      252.62      5.31 o 
   4   5   1      361.37      335.45      7.73 o 
   5   5   1       50.36       53.23      3.12 o 
   6   5   1      224.44      288.92      4.91 o 
   7   5   1      132.45      146.07      4.35 o 
   8   5   1      775.78      716.26     10.85 o 
   9   5   1      264.86      272.72      5.25 o 
  10   5   1       17.43       17.71      2.76 o 
  11   5   1       47.12       37.30      3.50 o 
  12   5   1        9.79       12.51      3.01 o 
  13   5   1       10.19       11.88      2.70 o 
  14   5   1        0.31        0.90      4.84 o 
 -14   6   1        6.36        3.09      2.96 o 
 -13   6   1       46.33       50.18      4.11 o 
 -12   6   1        5.20        4.54      2.95 o 
 -11   6   1      114.66      107.29      7.70 o 
 -10   6   1      470.33      489.90     15.37 o 
  -9   6   1      333.70      320.26      7.53 o 
  -8   6   1        3.57        2.91      1.59 o 
  -7   6   1       15.14       14.86      1.85 o 
  -6   6   1      461.86      420.25      6.55 o 
  -5   6   1      215.77      277.76      4.70 o 
  -4   6   1     3280.18     3387.26     34.81 o 
  -3   6   1      638.67      572.94      8.05 o 
  -2   6   1        1.54        0.42      0.55 o 
  -1   6   1       61.45       68.90      1.74 o 
   0   6   1     4442.82     4217.77     43.37 o 
   1   6   1       93.44       86.81      1.87 o 
   2   6   1       50.26       48.12      1.36 o 
   3   6   1      140.06      138.21      2.58 o 
   4   6   1     1197.09     1275.36     20.02 o 
   5   6   1      751.07      812.59     15.96 o 
   6   6   1      828.65      867.03     26.23 o 
   7   6   1     1020.78     1039.54     14.65 o 
   8   6   1        2.82        5.20      1.77 o 
   9   6   1      647.43      644.82      9.48 o 
  10   6   1        3.26        1.69      2.29 o 
  11   6   1      143.75      121.53     10.84 o 
  12   6   1        3.46        6.50      2.76 o 
  13   6   1       53.26       56.18      4.89 o 
  14   6   1       41.42       45.77      4.95 o 
 -14   7   1        1.00        1.31      2.89 o 
 -13   7   1        3.32        2.84      2.78 o 
 -12   7   1       90.64      106.67      5.71 o 
 -11   7   1        9.23        4.82      2.98 o 
 -10   7   1       27.86       43.72      3.36 o 
  -9   7   1      984.38      982.09     18.06 o 
  -8   7   1        3.23        3.25      1.56 o 
  -7   7   1       41.06       39.06      2.71 o 
  -6   7   1      117.12      110.22      3.01 o 
  -5   7   1      355.95      383.00      6.01 o 
  -4   7   1      549.90      602.08      8.63 o 
  -3   7   1      106.55      106.14      2.69 o 
  -2   7   1      840.87      853.60      8.93 o 
  -1   7   1       56.44       63.36      1.77 o 
   0   7   1       78.07       83.30      2.17 o 
   1   7   1      177.95      161.98      3.47 o 
   2   7   1      262.08      217.00      5.14 o 
   3   7   1      224.67      240.31      4.00 o 
   4   7   1     3066.68     3362.49     51.96 o 
   5   7   1      169.27      166.34      4.88 o 
   6   7   1      779.29      860.30     17.27 o 
   7   7   1       45.12       54.48      3.81 o 
   8   7   1      129.49      119.59      3.16 o 
   9   7   1      466.66      449.39      7.78 o 
  10   7   1      194.10      184.78      6.22 o 
  11   7   1        2.96       -2.35      2.35 o 
  12   7   1       18.89       17.90      3.15 o 
  13   7   1        0.85       -3.60      4.36 o 
  14   7   1        5.84        8.71      4.59 o 
 -14   8   1        5.41        5.77      3.15 o 
 -13   8   1      152.15      167.85      6.31 o 
 -12   8   1      164.47      189.23      7.50 o 
 -11   8   1       14.49       10.97      3.21 o 
 -10   8   1       19.74       15.59      2.84 o 
  -9   8   1      281.18      261.16      6.90 o 
  -8   8   1       52.21       51.89      2.45 o 
  -7   8   1      263.47      294.29      5.50 o 
  -6   8   1      382.28      401.41      6.54 o 
  -5   8   1        5.68       13.22      1.46 o 
  -4   8   1        3.58       -0.08      0.58 o 
  -3   8   1      827.83      787.18      9.01 o 
  -2   8   1       78.91       76.81      1.81 o 
  -1   8   1     3046.35     3104.93     36.94 o 
   0   8   1      877.45      843.81     10.95 o 
   1   8   1      130.72      125.56      2.36 o 
   2   8   1     1722.87     1817.48     19.04 o 
   3   8   1     1405.06     1562.18     21.07 o 
   4   8   1      271.29      289.84      4.74 o 
   5   8   1       82.55       93.26      3.88 o 
   6   8   1      120.94      134.60      5.60 o 
   7   8   1      197.36      191.32      6.78 o 
   8   8   1      140.38      152.29     11.52 o 
   9   8   1       12.49        9.94      1.50 o 
  10   8   1        2.29       -0.92      2.15 o 
  11   8   1      124.10      133.15      5.48 o 
  12   8   1        2.32        0.73      2.65 o 
  13   8   1        9.55        8.17      3.12 o 
  14   8   1       46.77       53.47     11.36 o 
 -14   9   1       73.73       78.56      4.90 o 
 -13   9   1       56.30       52.30      4.81 o 
 -12   9   1       24.60       16.57      3.60 o 
 -11   9   1      139.44      146.83      6.34 o 
 -10   9   1      321.93      245.04      6.92 o 
  -9   9   1       94.45       84.07      3.79 o 
  -8   9   1      107.21      106.99      3.48 o 
  -7   9   1       21.25       24.05      2.00 o 
  -6   9   1      205.12      191.37      4.19 o 
  -5   9   1        2.38        1.66      1.30 o 
  -4   9   1     1141.82     1160.60     13.62 o 
  -3   9   1      703.52      786.81      9.12 o 
  -2   9   1      342.95      340.48      4.98 o 
  -1   9   1     2693.75     2824.21     33.78 o 
   0   9   1      129.20      142.04      3.10 o 
   1   9   1     2785.21     2996.69     33.01 o 
   2   9   1       24.45       30.10      1.33 o 
   3   9   1        0.09       -0.31      1.33 o 
   4   9   1      574.46      592.82      8.43 o 
   5   9   1       15.80       17.26      1.39 o 
   6   9   1        2.93        2.41      2.00 o 
   7   9   1        6.87        7.61      2.80 o 
   8   9   1        1.07       -1.59      2.55 o 
   9   9   1      503.56      476.13     12.43 o 
  10   9   1      142.72      135.53      8.23 o 
  11   9   1        0.21       -2.23      2.23 o 
  12   9   1      131.76      149.08     12.81 o 
  13   9   1        0.11        3.66      4.72 o 
 -14  10   1        1.50       -1.59      4.40 o 
 -13  10   1        7.12        9.23      3.96 o 
 -12  10   1        9.87       10.11      3.46 o 
 -11  10   1       27.18       27.65      3.73 o 
 -10  10   1       50.96       71.47      4.38 o 
  -9  10   1       45.18       45.00      3.12 o 
  -8  10   1      228.56      237.62      5.96 o 
  -7  10   1      278.94      271.37      5.44 o 
  -6  10   1        1.15       -1.19      1.41 o 
  -5  10   1       16.93       33.04      2.28 o 
  -4  10   1      143.44      136.25      2.68 o 
  -3  10   1      271.88      290.21      4.54 o 
  -2  10   1      223.08      269.75      4.66 o 
  -1  10   1      413.54      423.66      6.51 o 
   0  10   1      258.29      273.84      5.52 o 
   1  10   1       17.50       18.55      1.63 o 
   2  10   1       32.51       37.72      1.94 o 
   3  10   1      121.12      129.15      3.18 o 
   4  10   1       59.25       62.12      3.17 o 
   5  10   1        1.41        1.09      1.21 o 
   6  10   1        9.18        7.44      1.28 o 
   7  10   1      138.82      137.43      6.32 o 
   8  10   1        0.29       -2.55      2.61 o 
   9  10   1       44.50       50.66      4.65 o 
  10  10   1       16.92       16.00      6.11 o 
  11  10   1        1.55        0.59      4.03 o 
  12  10   1       22.06       29.59      5.70 o 
  13  10   1        5.67       12.60      5.61 o 
 -13  11   1       43.54       45.31      9.20 o 
 -12  11   1        0.95       -1.40      4.07 o 
 -11  11   1       14.40       11.31      3.86 o 
 -10  11   1      814.75      786.46     13.83 o 
  -9  11   1        3.41       -0.25      2.13 o 
  -8  11   1       16.07       12.71      2.75 o 
  -7  11   1      119.93      106.11      3.92 o 
  -6  11   1       74.28       84.72      3.16 o 
  -5  11   1      256.03      274.07      5.89 o 
  -4  11   1      190.46      186.24      3.33 o 
  -3  11   1     1764.74     1807.53     22.46 o 
  -2  11   1      297.66      306.14      4.88 o 
  -1  11   1      174.42      162.08      3.70 o 
   0  11   1     3989.88     4036.64     48.02 o 
   1  11   1      354.94      438.61      6.79 o 
   2  11   1       42.15       27.89      1.44 o 
   3  11   1       81.70       90.97      2.93 o 
   4  11   1       10.16        2.96      1.13 o 
   5  11   1      464.49      469.90      7.45 o 
   6  11   1      158.12      154.85      3.73 o 
   7  11   1        3.63        4.49      2.52 o 
   8  11   1       14.34        9.71      5.03 o 
   9  11   1      336.15      311.60     15.35 o 
  10  11   1        3.50        5.11      3.64 o 
  11  11   1       13.21       10.00      4.87 o 
  12  11   1       53.16       48.91      6.72 o 
  13  11   1       25.60       35.63      6.56 o 
 -13  12   1        2.08       -1.10      3.93 o 
 -12  12   1        3.90        5.79     11.95 o 
 -11  12   1       16.29       23.57      4.46 o 
 -10  12   1      251.30      244.09      7.53 o 
  -9  12   1      159.97      160.99      6.03 o 
  -8  12   1      156.50      152.24      6.55 o 
  -7  12   1      647.00      644.93     12.76 o 
  -6  12   1      253.15      240.32      5.82 o 
  -5  12   1      106.95      103.32      5.70 o 
  -4  12   1        0.72        0.77      1.28 o 
  -3  12   1        0.14        2.40      0.99 o 
  -2  12   1       22.10       19.17      1.54 o 
  -1  12   1     1147.10     1197.25     15.63 o 
   0  12   1      635.56      696.39      9.96 o 
   1  12   1     2286.97     2366.78     28.92 o 
   2  12   1        0.28        0.43      1.01 o 
   3  12   1      696.88      659.89      8.48 o 
   4  12   1       51.25       58.29      3.46 o 
   5  12   1       10.88       17.14      2.25 o 
   6  12   1      221.28      206.10      6.05 o 
   7  12   1      308.87      295.95      6.00 o 
   8  12   1        0.51        1.54      3.22 o 
   9  12   1      119.97      110.91      8.18 o 
  10  12   1        7.93        9.75      5.06 o 
  11  12   1       15.86        4.03      8.29 o 
  12  12   1        2.19       11.40      8.66 o 
  13  12   1       10.30       26.01     10.44 o 
 -13  13   1        1.30        2.07      8.73 o 
 -12  13   1       13.53       10.30      4.05 o 
 -11  13   1        4.47        4.93      3.66 o 
 -10  13   1       30.72       32.60      5.14 o 
  -9  13   1      280.57      254.13     10.15 o 
  -8  13   1       62.36       59.52      4.60 o 
  -7  13   1      668.37      652.37     14.86 o 
  -6  13   1      129.79      123.96      7.87 o 
  -5  13   1      436.14      424.59      6.59 o 
  -4  13   1     1186.41     1160.01     14.32 o 
  -3  13   1        0.01       -1.04      1.04 o 
  -2  13   1      284.04      280.24      5.36 o 
  -1  13   1       58.06       48.11      2.30 o 
   0  13   1       40.40       38.01      2.12 o 
   1  13   1      121.12      136.68      7.04 o 
   2  13   1       92.99      103.76      3.54 o 
   3  13   1       69.39       63.10      2.01 o 
   4  13   1      145.10      155.49      6.81 o 
   5  13   1     1773.76     1783.23     24.98 o 
   6  13   1      331.42      336.82      7.96 o 
   7  13   1       62.11       56.25      3.95 o 
   8  13   1       20.57       25.90      2.98 o 
   9  13   1       13.19       13.38      6.94 o 
  10  13   1        1.62        2.65     11.73 o 
  11  13   1        0.01        9.14      7.59 o 
  12  13   1        8.23        1.30      8.40 o 
 -12  14   1       13.13       15.34      4.20 o 
 -11  14   1        0.03        3.54      3.57 o 
 -10  14   1        0.28        3.78      2.82 o 
  -9  14   1        5.56        3.89      3.05 o 
  -8  14   1       46.26       39.51      4.25 o 
  -7  14   1      242.57      225.85      8.08 o 
  -6  14   1      886.28      891.58     18.95 o 
  -5  14   1      164.47      159.02      4.25 o 
  -4  14   1      174.01      167.08      4.52 o 
  -3  14   1      369.89      376.65      7.56 o 
  -2  14   1      440.51      456.32      6.91 o 
  -1  14   1      174.11      181.00      4.31 o 
   0  14   1       29.10       27.69      2.08 o 
   1  14   1       41.68       53.91      2.69 o 
   2  14   1       61.08       56.00      2.79 o 
   3  14   1       24.07       27.17      1.65 o 
   4  14   1       31.88       33.75      3.09 o 
   5  14   1      117.24      117.25      5.04 o 
   6  14   1      705.66      705.47     15.59 o 
   7  14   1       41.44       41.53      3.81 o 
   8  14   1      201.01      199.54      6.82 o 
   9  14   1       29.75       24.20      5.95 o 
  10  14   1        3.44        8.09      5.50 o 
  11  14   1        9.47       11.95      8.73 o 
  12  14   1        9.49       15.16      9.99 o 
 -12  15   1       11.46       17.83     10.36 o 
 -11  15   1        1.16       -2.07      2.93 o 
 -10  15   1        0.57        0.44      2.80 o 
  -9  15   1       11.78       11.14      3.56 o 
  -8  15   1        2.90        4.06      3.45 o 
  -7  15   1        0.13        0.50      3.23 o 
  -6  15   1       18.27       22.74      4.04 o 
  -5  15   1      255.47      242.15      7.77 o 
  -4  15   1       61.01       53.64      2.57 o 
  -3  15   1      257.01      264.79      6.31 o 
  -2  15   1      121.33      130.22      3.51 o 
  -1  15   1        0.34        2.35      1.60 o 
   0  15   1       19.06       15.85      1.91 o 
   1  15   1      134.06      131.54      3.82 o 
   2  15   1       79.23       71.93      3.60 o 
   3  15   1       48.46       46.05      2.26 o 
   4  15   1      279.03      276.53      7.62 o 
   5  15   1       84.66       80.98      5.69 o 
   6  15   1        2.60        2.57      3.26 o 
   7  15   1      124.80      144.01      9.51 o 
   8  15   1       24.10       32.36      7.02 o 
   9  15   1        2.73        4.45      2.47 o 
  10  15   1        0.09       -1.89      4.88 o 
  11  15   1       45.04       42.08     10.66 o 
  12  15   1        7.94       33.82     11.14 o 
 -12  16   1        0.01       -2.37      9.40 o 
 -11  16   1        0.05        0.70      3.14 o 
 -10  16   1        0.04       -1.58      3.20 o 
  -9  16   1       13.39       16.91      3.91 o 
  -8  16   1        0.00       -2.49      3.40 o 
  -7  16   1        8.53        0.90      4.09 o 
  -6  16   1       22.45       20.80      5.22 o 
  -5  16   1        7.68        5.68      1.46 o 
  -4  16   1       35.63       37.16      2.44 o 
  -3  16   1        1.56       -0.95      2.82 o 
  -2  16   1      198.33      201.10      4.49 o 
  -1  16   1       89.26       84.29      3.22 o 
   0  16   1      136.88      147.25      4.21 o 
   1  16   1        0.01        1.50      1.81 o 
   2  16   1      640.01      594.13     10.49 o 
   3  16   1      168.45      166.95      4.25 o 
   4  16   1      798.33      795.26     15.12 o 
   5  16   1       12.74       12.20      3.61 o 
   6  16   1      103.92      113.57      6.15 o 
   7  16   1       91.29       83.47      5.41 o 
   8  16   1        0.59       -2.11      2.79 o 
   9  16   1        9.01        5.98      3.08 o 
  10  16   1        0.68        4.34      5.42 o 
  11  16   1        1.08        7.66      9.29 o 
 -11  17   1       10.09        6.56      3.53 o 
 -10  17   1       39.78       44.91      4.41 o 
  -9  17   1       57.18       44.12      4.90 o 
  -8  17   1       32.58       34.80      4.47 o 
  -7  17   1        2.23        2.64      3.37 o 
  -6  17   1       10.16        1.39      3.59 o 
  -5  17   1       94.66       95.36      3.66 o 
  -4  17   1      306.58      302.99      6.14 o 
  -3  17   1       13.55        5.91      2.01 o 
  -2  17   1        0.18        1.64      1.71 o 
  -1  17   1       73.79       77.24      3.28 o 
   0  17   1        0.99        2.61      1.97 o 
   1  17   1        4.00        9.59      2.14 o 
   2  17   1      813.12      852.70     14.01 o 
   3  17   1      359.70      324.39      6.27 o 
   4  17   1      352.43      367.15      9.30 o 
   5  17   1       15.31       26.71      8.21 o 
   6  17   1      353.60      395.37     11.40 o 
   7  17   1        0.00       -2.18      3.13 o 
   8  17   1        7.11        4.73      3.01 o 
   9  17   1       12.97       14.31      3.21 o 
  10  17   1        0.51        2.45      5.57 o 
  11  17   1       13.66        4.77      9.51 o 
 -11  18   1        0.00       -0.64      3.63 o 
 -10  18   1       46.06       53.03      6.97 o 
  -9  18   1       42.49       53.78      5.24 o 
  -8  18   1       49.32       47.60      5.08 o 
  -7  18   1       58.12       70.10      5.59 o 
  -6  18   1       11.24       11.05      3.98 o 
  -5  18   1        0.31       -1.46      1.58 o 
  -4  18   1       55.90       70.69      3.26 o 
  -3  18   1      535.21      546.98     10.59 o 
  -2  18   1       57.36       61.88      3.18 o 
  -1  18   1      344.13      335.83      6.82 o 
   0  18   1       74.26       81.93      3.71 o 
   1  18   1      203.75      202.80      5.81 o 
   2  18   1       98.55      112.97      7.32 o 
   3  18   1        7.16        8.18      1.90 o 
   4  18   1        0.15       -2.70      2.70 o 
   5  18   1       53.47       55.31      4.90 o 
   6  18   1       12.76       11.88      3.88 o 
   7  18   1       21.12       18.09      3.84 o 
   8  18   1        0.11        2.56      3.16 o 
   9  18   1       17.94       23.45      3.75 o 
  10  18   1        4.86        3.61      6.03 o 
 -10  19   1       67.53       98.98      5.99 o 
  -9  19   1        0.57        0.91      3.73 o 
  -8  19   1        1.01       -1.99      3.68 o 
  -7  19   1       52.56       62.09      5.57 o 
  -6  19   1       11.83       13.82      4.29 o 
  -5  19   1       31.74       30.22      2.18 o 
  -4  19   1       50.25       55.57      2.94 o 
  -3  19   1      693.88      729.40     11.65 o 
  -2  19   1      399.89      389.06      7.72 o 
  -1  19   1       66.78       72.32      3.41 o 
   0  19   1      591.61      565.14     10.69 o 
   1  19   1      106.54      111.56      6.56 o 
   2  19   1      196.71      207.62      7.88 o 
   3  19   1      101.10       93.92      3.57 o 
   4  19   1       10.05       13.34      4.07 o 
   5  19   1        0.18       -3.52      3.52 o 
   6  19   1        1.12        0.67      3.52 o 
   7  19   1       94.14       99.71      6.06 o 
   8  19   1        0.05       -1.09      3.12 o 
   9  19   1       25.43       31.28      4.16 o 
  10  19   1       23.19       47.36      8.21 o 
  -9  20   1        2.56        5.68      4.41 o 
  -8  20   1       21.72       27.18      4.79 o 
  -7  20   1        1.93        1.88      3.88 o 
  -6  20   1       84.20       92.68      6.41 o 
  -5  20   1       61.05       67.56      3.01 o 
  -4  20   1      272.42      273.60      6.15 o 
  -3  20   1      293.74      278.05      6.51 o 
  -2  20   1       12.33       17.10      3.90 o 
  -1  20   1       20.55       21.42      2.77 o 
   0  20   1       13.88       22.64      4.35 o 
   1  20   1       20.60       22.31      2.98 o 
   2  20   1      215.25      228.02      5.79 o 
   3  20   1       10.67       10.77      2.17 o 
   4  20   1        5.42       16.45      4.19 o 
   5  20   1        3.47       -1.96      3.44 o 
   6  20   1        0.53        2.15      3.70 o 
   7  20   1       38.06       36.87      5.25 o 
   8  20   1        0.18        0.08      3.60 o 
   9  20   1        0.21        1.40      3.61 o 
  -9  21   1       35.83       46.15      5.87 o 
  -8  21   1       51.19       76.45      8.15 o 
  -7  21   1        0.11       -3.91      3.94 o 
  -6  21   1       15.15       22.08      4.96 o 
  -5  21   1        2.15        1.89      1.69 o 
  -4  21   1       59.18       53.65      3.08 o 
  -3  21   1       25.04       29.70      2.82 o 
  -2  21   1       88.16       91.32      4.79 o 
  -1  21   1        1.52        0.14      2.31 o 
   0  21   1        0.20       -2.33      2.33 o 
   1  21   1      295.55      273.82      8.03 o 
   2  21   1      100.44       99.82      4.53 o 
   3  21   1        0.22       -0.48      1.96 o 
   4  21   1       95.98       99.32      6.55 o 
   5  21   1        8.25        7.28      4.05 o 
   6  21   1        0.26        2.37      3.95 o 
   7  21   1       16.94       14.13      6.37 o 
   8  21   1        1.02        0.67      5.98 o 
  -8  22   1       38.38       56.50      6.28 o 
  -7  22   1       23.84       32.74      5.41 o 
  -6  22   1       34.62       44.26      6.74 o 
  -5  22   1        0.20        0.54      2.13 o 
  -4  22   1        2.81        2.12      2.30 o 
  -3  22   1        0.00       -1.15      2.30 o 
  -2  22   1        5.72        5.51      2.51 o 
  -1  22   1       15.33       17.38      3.44 o 
   0  22   1        0.89        4.27      2.69 o 
   1  22   1        0.07        5.11      3.46 o 
   2  22   1       23.33       20.69      2.80 o 
   3  22   1        0.04       -0.94      2.13 o 
   4  22   1       15.42       12.60      4.29 o 
   5  22   1       59.94       58.08      5.80 o 
   6  22   1        0.01        0.74      3.93 o 
   7  22   1        0.48        4.21      5.02 o 
  -7  23   1       21.92       25.92      9.37 o 
  -6  23   1        0.03        1.89      4.38 o 
  -5  23   1        0.03       -4.17      4.17 o 
  -4  23   1        5.63        0.09      2.50 o 
  -3  23   1        4.99        1.23      2.46 o 
  -2  23   1       19.92       14.64      2.94 o 
  -1  23   1       10.55        5.37      3.18 o 
   0  23   1        8.04        6.88      2.67 o 
   1  23   1        0.00       -0.74      2.80 o 
   2  23   1       61.88       64.59      3.84 o 
   3  23   1       13.94       18.77      2.80 o 
   4  23   1        3.02        5.43      6.16 o 
   5  23   1       28.82       25.83      5.11 o 
   6  23   1        9.15       14.62      6.68 o 
  -6  24   1        1.38        0.80      4.65 o 
  -5  24   1       19.18       21.25      6.40 o 
  -4  24   1        0.03       -2.24      2.47 o 
  -3  24   1        7.72        6.91      2.73 o 
  -2  24   1       24.42       22.20      3.22 o 
  -1  24   1        2.15        2.41      2.66 o 
   0  24   1        1.16       -1.55      2.47 o 
   1  24   1        2.05       -2.73      2.73 o 
   2  24   1       21.47       21.36      3.00 o 
   3  24   1       17.39       14.07      2.80 o 
   4  24   1       64.81       81.22      8.54 o 
   5  24   1        5.33        4.14      4.67 o 
  -4  25   1        0.62       -2.16      2.66 o 
  -3  25   1        1.68        6.84      2.80 o 
  -2  25   1        7.70        6.05      2.91 o 
  -1  25   1        0.15       -2.51      2.51 o 
   0  25   1        9.21       11.55      2.99 o 
   1  25   1        1.09        2.10      2.72 o 
   2  25   1        9.20       10.43      2.91 o 
   3  25   1        9.10       10.34      2.82 o 
   4  25   1        0.97        5.40      5.69 o 
  -2  26   1        0.13       -2.48      4.03 o 
  -1  26   1       12.49       16.41      3.35 o 
   0  26   1       19.88       25.08      4.11 o 
   1  26   1       16.34       19.89      3.39 o 
 -15   0   2        0.23       -6.55      6.55 o 
 -14   0   2        8.81        7.24      3.47 o 
 -13   0   2       64.54       60.69      3.71 o 
 -12   0   2       41.80       37.74      3.19 o 
 -11   0   2       43.05       46.53      4.25 o 
 -10   0   2      528.34      530.21     11.72 o 
  -9   0   2     1114.31     1101.09     17.73 o 
  -8   0   2       59.34       57.66      3.17 o 
  -7   0   2      443.13      543.33      9.60 o 
  -6   0   2     2734.33     2781.56     40.79 o 
  -5   0   2     3041.06     3258.02     47.40 o 
  -4   0   2      558.89      568.22      9.44 o 
  -3   0   2     1444.40     1382.68     18.53 o 
  -2   0   2     3036.74     3006.27     35.91 o 
  -1   0   2      515.04      553.53      9.02 o 
   0   0   2    13695.86    12753.36    151.85 o 
   1   0   2    18360.82    16127.86    211.26 o 
   2   0   2     4181.76     3902.37     56.59 o 
   3   0   2     3068.66     3015.96     50.34 o 
   4   0   2     2479.39     2622.63     60.98 o 
   5   0   2      170.01      169.40      3.75 o 
   6   0   2      427.68      424.65      6.52 o 
   7   0   2       23.89       23.69      2.18 o 
   8   0   2        9.00       13.17      2.64 o 
   9   0   2      127.74      108.21      3.67 o 
  10   0   2      919.76      892.68     31.11 o 
  11   0   2       38.98       26.12      6.14 o 
  12   0   2       18.81       23.60      6.29 o 
  13   0   2       28.09       19.94      6.59 o 
  14   0   2      218.62      279.48     17.10 o 
 -15   1   2        1.98       -2.57      2.57 o 
 -14   1   2        6.76        9.81      2.51 o 
 -13   1   2       16.80       18.71      1.82 o 
 -12   1   2       47.64       43.21      2.32 o 
 -11   1   2      289.08      292.75      5.60 o 
 -10   1   2      248.69      242.01      5.00 o 
  -9   1   2        3.06        1.32      1.12 o 
  -8   1   2        0.23       -0.58      0.95 o 
  -7   1   2      102.72      105.64      2.44 o 
  -6   1   2     2811.84     2940.80     30.40 o 
  -5   1   2      106.41       95.03      2.15 o 
  -4   1   2       88.28       92.00      1.84 o 
  -3   1   2      246.07      236.44      2.98 o 
  -2   1   2    14650.29    13893.71    130.48 o 
  -1   1   2    11607.91    10695.68    173.27 o 
   0   1   2      985.41      984.52      8.37 o 
   1   1   2       22.39       15.78      0.70 o 
   2   1   2      146.43      161.65      2.65 o 
   3   1   2      507.73      505.08      6.22 o 
   4   1   2      551.12      535.62      6.13 o 
   5   1   2      564.49      548.47      7.42 o 
   6   1   2      311.86      304.95      7.93 o 
   7   1   2       42.94       43.14      2.26 o 
   8   1   2       96.62       95.86      3.95 o 
   9   1   2        0.08        0.35      2.38 o 
  10   1   2       58.42       67.08      3.10 o 
  11   1   2       14.68       10.25      2.07 o 
  12   1   2        2.25        1.93      6.88 o 
  13   1   2       25.84       34.50      5.24 o 
  14   1   2       10.36        9.81      5.14 o 
 -15   2   2        2.81        0.21      2.60 o 
 -14   2   2       24.35       25.09      3.13 o 
 -13   2   2        0.93        2.76      2.40 o 
 -12   2   2        6.71        4.56      1.48 o 
 -11   2   2        7.88        3.40      1.58 o 
 -10   2   2      102.15      108.45      3.29 o 
  -9   2   2      638.48      615.87      8.68 o 
  -8   2   2      191.42      192.91      3.89 o 
  -7   2   2      431.92      455.47      6.87 o 
  -6   2   2       13.14       12.22      1.12 o 
  -5   2   2     1883.70     1901.53     18.84 o 
  -4   2   2     1820.21     1757.87     16.53 o 
  -3   2   2      194.11      192.68      2.61 o 
  -2   2   2     1923.73     1938.45     18.06 o 
  -1   2   2    19457.07    17928.98    175.20 o 
   0   2   2    41036.34    33685.54    376.71 o 
   1   2   2      235.25      181.79      2.36 o 
   2   2   2     1052.54     1033.98     11.78 o 
   3   2   2      536.62      520.33      6.27 o 
   4   2   2      223.25      257.58      4.46 o 
   5   2   2      110.95      146.74      3.96 o 
   6   2   2       74.59       77.52      3.09 o 
   7   2   2       55.14       50.33      3.47 o 
   8   2   2      580.59      578.88     10.36 o 
   9   2   2      681.04      662.87     13.75 o 
  10   2   2      703.41      675.42     14.13 o 
  11   2   2        0.59       -0.48      2.51 o 
  12   2   2        3.11       -0.56      1.70 o 
  13   2   2       14.68       25.43      4.85 o 
  14   2   2       10.92       -2.77      4.92 o 
 -15   3   2        0.00       -1.70      2.79 o 
 -14   3   2        0.29       -2.51      2.51 o 
 -13   3   2        7.82       11.24      2.66 o 
 -12   3   2        0.48        2.68      2.33 o 
 -11   3   2      207.12      199.76      4.87 o 
 -10   3   2        3.39       -1.26      1.26 o 
  -9   3   2        9.07        7.05      1.35 o 
  -8   3   2      103.26      101.05      2.44 o 
  -7   3   2      360.89      372.34      4.79 o 
  -6   3   2      731.00      781.36      9.66 o 
  -5   3   2      154.68      157.00      2.63 o 
  -4   3   2        1.23       -0.35      0.65 o 
  -3   3   2     1578.24     1475.78     14.71 o 
  -2   3   2     2929.72     2969.24     30.62 o 
  -1   3   2    40796.18    34688.25    515.04 o 
   0   3   2      105.58      143.13      2.40 o 
   1   3   2      298.64      294.73      4.05 o 
   2   3   2       20.18       30.71      1.11 o 
   3   3   2       29.27       26.38      1.29 o 
   4   3   2       27.79       21.56      1.34 o 
   5   3   2       21.43       18.64      1.42 o 
   6   3   2      108.60      127.51      3.27 o 
   7   3   2       21.03       15.41      2.18 o 
   8   3   2        1.20        1.11      1.50 o 
   9   3   2      748.66      718.17     14.72 o 
  10   3   2        0.01       -0.37      2.41 o 
  11   3   2       84.47       95.00      5.23 o 
  12   3   2        5.14        6.52      2.13 o 
  13   3   2        1.98        2.17      1.99 o 
  14   3   2       19.61       12.67      5.55 o 
 -15   4   2        6.78        8.08      3.87 o 
 -14   4   2        2.53        3.47      2.81 o 
 -13   4   2        6.36        6.15      2.76 o 
 -12   4   2      114.06       94.40      4.71 o 
 -11   4   2       35.41       34.85      3.21 o 
 -10   4   2        3.51        0.18      1.34 o 
  -9   4   2      212.13      205.86      3.92 o 
  -8   4   2       59.77       52.30      1.84 o 
  -7   4   2       39.89       35.65      1.43 o 
  -6   4   2      533.86      521.57      7.55 o 
  -5   4   2       23.80       13.04      1.08 o 
  -4   4   2     2985.18     2853.81     27.80 o 
  -3   4   2     2707.01     2598.25     26.85 o 
  -2   4   2      659.96      728.84      7.75 o 
  -1   4   2    15328.96    14558.81    142.05 o 
   0   4   2    13393.87    12641.75    136.23 o 
   1   4   2      284.57      258.22      3.97 o 
   2   4   2      567.15      583.25      7.12 o 
   3   4   2      898.95     1010.47     12.69 o 
   4   4   2     3759.48     3997.73     51.61 o 
   5   4   2       41.78       42.18      1.80 o 
   6   4   2      493.28      520.52      8.66 o 
   7   4   2      635.01      621.53      9.56 o 
   8   4   2        2.70        2.01      1.76 o 
   9   4   2       11.08        8.03      2.65 o 
  10   4   2       99.31       93.47      4.58 o 
  11   4   2       67.92       68.78      4.23 o 
  12   4   2        0.59        0.98      2.65 o 
  13   4   2        0.99       -2.05      2.21 o 
  14   4   2        0.05       -0.50      2.12 o 
 -14   5   2       22.55       36.32      5.56 o 
 -13   5   2        7.42       -2.48      2.48 o 
 -12   5   2        1.11        1.77      2.40 o 
 -11   5   2       21.12       24.26      3.03 o 
 -10   5   2      230.08      221.55      5.81 o 
  -9   5   2       28.13       27.40      3.19 o 
  -8   5   2       46.22       45.31      1.78 o 
  -7   5   2      166.32      185.65      3.44 o 
  -6   5   2      283.26      318.18      4.50 o 
  -5   5   2     1317.79     1320.92     14.36 o 
  -4   5   2      752.23      718.70      7.82 o 
  -3   5   2        9.36        7.98      0.91 o 
  -2   5   2      616.63      652.99      7.13 o 
  -1   5   2     2501.66     2541.44     24.82 o 
   0   5   2      979.18     1013.22      9.85 o 
   1   5   2      136.79      137.50      2.45 o 
   2   5   2      253.04      239.21      3.26 o 
   3   5   2        9.29       15.28      1.07 o 
   4   5   2      123.68      111.19      2.62 o 
   5   5   2     1731.06     1890.60     25.10 o 
   6   5   2       75.02       78.49      2.46 o 
   7   5   2     1394.84     1475.65     20.21 o 
   8   5   2      322.62      314.35      6.86 o 
   9   5   2      308.40      290.87      7.87 o 
  10   5   2        1.18       -1.22      2.68 o 
  11   5   2       13.76       21.90      3.17 o 
  12   5   2        4.55        1.23      3.70 o 
  13   5   2        0.27       -2.63      2.63 o 
  14   5   2        2.65        6.11      2.65 o 
 -14   6   2        3.05       -1.24      2.77 o 
 -13   6   2        5.77        4.71      3.31 o 
 -12   6   2        5.51        8.00      2.79 o 
 -11   6   2        9.59        5.23      2.62 o 
 -10   6   2       24.65       23.82      4.07 o 
  -9   6   2      129.72      127.37      4.95 o 
  -8   6   2      598.71      613.97     10.22 o 
  -7   6   2       28.47       27.24      1.79 o 
  -6   6   2      872.80      864.50     10.45 o 
  -5   6   2      304.79      316.18      3.98 o 
  -4   6   2     1460.15     1603.86     17.15 o 
  -3   6   2      209.21      193.68      2.81 o 
  -2   6   2      119.89      151.78      3.19 o 
  -1   6   2      460.41      445.75      5.93 o 
   0   6   2      441.81      407.14      5.16 o 
   1   6   2      530.25      522.17      9.13 o 
   2   6   2      397.56      404.08      5.74 o 
   3   6   2     1218.46     1425.12     17.63 o 
   4   6   2     2932.62     2884.70     34.54 o 
   5   6   2        5.79        9.58      2.35 o 
   6   6   2       97.41      119.66      5.14 o 
   7   6   2       15.13       14.16      1.93 o 
   8   6   2       54.78       58.60      2.69 o 
   9   6   2       42.62       32.37      2.67 o 
  10   6   2       27.33       22.64      2.95 o 
  11   6   2       53.43       59.50      3.91 o 
  12   6   2        8.72        2.86      2.84 o 
  13   6   2        5.55        3.09      3.05 o 
 -14   7   2        5.34       11.21      3.28 o 
 -13   7   2        0.70       -2.68      3.50 o 
 -12   7   2       12.91       13.54      3.04 o 
 -11   7   2      296.51      293.65      7.91 o 
 -10   7   2        0.02        0.01      2.43 o 
  -9   7   2      109.98      110.48      4.82 o 
  -8   7   2      197.98      188.79      4.93 o 
  -7   7   2       24.89       22.31      1.19 o 
  -6   7   2       28.37       28.57      1.31 o 
  -5   7   2       51.45       65.46      1.93 o 
  -4   7   2       23.03       18.87      1.08 o 
  -3   7   2      399.26      435.93      5.61 o 
  -2   7   2     1188.65     1277.55     13.89 o 
  -1   7   2      555.93      534.68      6.98 o 
   0   7   2      377.07      384.19      6.24 o 
   1   7   2     1341.45     1373.90     15.79 o 
   2   7   2      171.44      181.40      3.37 o 
   3   7   2     3589.17     3860.68     45.82 o 
   4   7   2       22.32       24.39      1.62 o 
   5   7   2      365.40      386.46      9.55 o 
   6   7   2        0.13       -1.98      2.04 o 
   7   7   2       67.47       65.31      4.20 o 
   8   7   2       14.69       15.43      2.06 o 
   9   7   2       91.79       80.26      4.91 o 
  10   7   2      135.58      109.15      4.79 o 
  11   7   2        3.52        9.35      4.79 o 
  12   7   2        4.82        4.59      2.64 o 
  13   7   2       11.97       14.28      6.67 o 
 -14   8   2       21.58       25.18      3.86 o 
 -13   8   2       12.22        6.62      3.25 o 
 -12   8   2        6.15        1.15      3.03 o 
 -11   8   2       50.13       38.21      4.19 o 
 -10   8   2      422.44      398.94      9.33 o 
  -9   8   2       32.77       33.92      3.33 o 
  -8   8   2       23.20       17.42      3.38 o 
  -7   8   2     1458.36     1408.77     17.16 o 
  -6   8   2       87.54       56.94      1.75 o 
  -5   8   2      385.77      376.51      4.62 o 
  -4   8   2      360.82      362.95      5.36 o 
  -3   8   2     2187.61     2196.79     23.13 o 
  -2   8   2     1062.49     1113.41     13.22 o 
  -1   8   2      174.28      217.58      4.61 o 
   0   8   2      102.64       95.64      2.56 o 
   1   8   2       11.88       11.89      1.03 o 
   2   8   2       49.08       47.87      1.90 o 
   3   8   2      352.09      425.39      6.47 o 
   4   8   2       45.14       59.07      2.05 o 
   5   8   2       16.70       11.68      1.78 o 
   6   8   2      339.95      363.98      9.60 o 
   7   8   2        3.85        3.97      2.75 o 
   8   8   2        1.02        0.16      2.72 o 
   9   8   2       40.10       47.40      4.23 o 
  10   8   2        4.30        2.93      2.12 o 
  11   8   2        0.66       -0.43      2.30 o 
  12   8   2        0.08        1.07      2.48 o 
  13   8   2       13.61       19.03      9.86 o 
 -14   9   2       19.02       14.92      3.65 o 
 -13   9   2       27.75       33.85      3.96 o 
 -12   9   2        5.88        3.78      3.48 o 
 -11   9   2       24.59       20.00      3.65 o 
 -10   9   2        0.29       -0.67      2.65 o 
  -9   9   2       27.45       25.92      3.05 o 
  -8   9   2      488.28      483.80     10.28 o 
  -7   9   2      567.16      529.33      8.00 o 
  -6   9   2        0.47       -0.25      0.91 o 
  -5   9   2      231.15      228.54      3.64 o 
  -4   9   2       60.08       64.89      2.69 o 
  -3   9   2        9.21       21.85      1.35 o 
  -2   9   2        0.35       -0.97      0.97 o 
  -1   9   2     1176.10     1241.47     14.64 o 
   0   9   2     1270.92     1272.08     16.14 o 
   1   9   2      229.83      216.55      4.13 o 
   2   9   2       10.17       14.64      1.06 o 
   3   9   2      726.01      697.61     10.58 o 
   4   9   2      282.37      307.01      5.26 o 
   5   9   2      124.60      116.07      3.01 o 
   6   9   2       61.67       61.08      4.25 o 
   7   9   2       37.53       37.58      3.89 o 
   8   9   2       22.36       27.60      3.70 o 
   9   9   2      460.54      433.59     11.78 o 
  10   9   2        5.28       -2.79      6.31 o 
  11   9   2        1.37        4.36      4.63 o 
  12   9   2        5.32        8.09      4.89 o 
  13   9   2       22.50       35.68      6.23 o 
 -14  10   2       10.02        6.52      3.99 o 
 -13  10   2       29.16       22.84      4.21 o 
 -12  10   2       81.02       81.16      6.51 o 
 -11  10   2      102.62       94.32      6.59 o 
 -10  10   2       96.15       94.39      4.87 o 
  -9  10   2       27.14       42.46      3.94 o 
  -8  10   2      480.76      483.77      9.54 o 
  -7  10   2       59.31       68.61      2.88 o 
  -6  10   2       83.73       75.39      2.00 o 
  -5  10   2      573.57      600.05      7.66 o 
  -4  10   2      153.98      181.04      3.66 o 
  -3  10   2       50.20       77.99      2.37 o 
  -2  10   2      487.16      508.24      7.08 o 
  -1  10   2       52.27       55.89      2.02 o 
   0  10   2       28.25       32.63      1.97 o 
   1  10   2      112.55      128.35      3.17 o 
   2  10   2      236.19      269.25      4.58 o 
   3  10   2        3.64        3.72      1.14 o 
   4  10   2      260.70      237.41      4.59 o 
   5  10   2      125.73      119.78      3.76 o 
   6  10   2       65.38       69.23      2.81 o 
   7  10   2        0.11       -0.98      2.57 o 
   8  10   2      101.44       91.94      5.45 o 
   9  10   2       30.71       31.05      4.28 o 
  10  10   2      125.25      104.47      7.82 o 
  11  10   2        7.40       13.32      4.96 o 
  12  10   2        0.53       -4.52      4.68 o 
  13  10   2        0.48        1.38      4.88 o 
 -13  11   2       45.55       62.56      6.41 o 
 -12  11   2       14.56       21.36      6.11 o 
 -11  11   2        5.72        3.44      4.48 o 
 -10  11   2       74.48       67.17      5.07 o 
  -9  11   2       65.56       52.61      4.55 o 
  -8  11   2      300.43      297.39      7.35 o 
  -7  11   2      691.61      642.24     11.44 o 
  -6  11   2       76.55       72.45      2.26 o 
  -5  11   2      134.21      136.19      2.73 o 
  -4  11   2      208.39      237.74      4.40 o 
  -3  11   2       13.67       11.45      1.39 o 
  -2  11   2      520.95      593.28      8.10 o 
  -1  11   2      198.37      177.62      3.66 o 
   0  11   2      917.90      950.75     12.83 o 
   1  11   2        1.42        2.20      1.27 o 
   2  11   2      456.26      488.22      6.39 o 
   3  11   2      254.36      242.07      7.42 o 
   4  11   2      133.62      118.24      3.33 o 
   5  11   2      418.93      419.31      8.37 o 
   6  11   2       80.53       84.41      2.84 o 
   7  11   2       25.96       23.76      3.92 o 
   8  11   2      260.25      253.14      9.07 o 
   9  11   2        0.08        3.09      4.48 o 
  10  11   2       43.91       49.81      6.37 o 
  11  11   2       32.04       27.36     12.75 o 
  12  11   2        3.85        5.41      5.19 o 
 -13  12   2        2.40       13.74      5.37 o 
 -12  12   2        1.37        1.13      5.96 o 
 -11  12   2       21.14       24.23      4.23 o 
 -10  12   2        0.75       -0.02      3.46 o 
  -9  12   2       99.09      114.88      5.56 o 
  -8  12   2       70.10       65.33      5.48 o 
  -7  12   2      585.88      554.21     11.81 o 
  -6  12   2      217.87      212.85      4.27 o 
  -5  12   2      158.92      147.73      3.44 o 
  -4  12   2        2.64        3.33      1.14 o 
  -3  12   2      125.32      131.37      3.24 o 
  -2  12   2      344.89      376.39      5.94 o 
  -1  12   2      541.28      528.43      7.57 o 
   0  12   2      331.23      366.49      6.32 o 
   1  12   2      524.00      470.77      7.42 o 
   2  12   2       78.56       77.03      2.44 o 
   3  12   2       37.70       39.57      1.77 o 
   4  12   2      304.55      288.09      6.05 o 
   5  12   2       36.24       40.23      2.28 o 
   6  12   2      151.88      154.76      4.53 o 
   7  12   2       34.10       31.84      2.49 o 
   8  12   2        4.04        3.41      3.37 o 
   9  12   2       18.54       20.03      7.35 o 
  10  12   2       32.38       27.75      8.99 o 
  11  12   2        7.37       -1.89      7.29 o 
  12  12   2       72.67       88.43     12.36 o 
 -13  13   2       15.72       10.40      5.04 o 
 -12  13   2       18.13       31.07      5.49 o 
 -11  13   2        4.43        5.95      3.63 o 
 -10  13   2       62.48       61.99      5.07 o 
  -9  13   2      221.35      230.47      7.50 o 
  -8  13   2        0.75        5.55      3.02 o 
  -7  13   2       77.87       79.71      6.23 o 
  -6  13   2      115.93       99.78      2.82 o 
  -5  13   2       25.41       23.10      1.80 o 
  -4  13   2      591.66      555.89      8.67 o 
  -3  13   2      720.99      730.44     10.80 o 
  -2  13   2       22.30       34.88      1.99 o 
  -1  13   2      303.27      294.96      5.25 o 
   0  13   2        9.17        9.19      1.71 o 
   1  13   2      726.55      741.64     10.69 o 
   2  13   2        9.21        6.39      1.52 o 
   3  13   2       60.85       57.26      2.12 o 
   4  13   2      200.57      213.18      5.91 o 
   5  13   2      147.51      145.25      4.13 o 
   6  13   2      498.38      468.11     16.83 o 
   7  13   2      313.32      290.20      8.15 o 
   8  13   2       72.29      102.84     13.77 o 
   9  13   2       10.66        8.42      5.17 o 
  10  13   2        4.69       -2.70      7.51 o 
  11  13   2        6.45        9.88      8.70 o 
  12  13   2        0.03        1.67      9.14 o 
 -12  14   2       15.43       16.41      7.31 o 
 -11  14   2        1.90       -0.03      3.52 o 
 -10  14   2        5.38       -0.01      3.54 o 
  -9  14   2        0.40       -0.74      2.88 o 
  -8  14   2      158.70      150.76      6.11 o 
  -7  14   2        0.86        1.39      3.38 o 
  -6  14   2       55.86       45.72      2.31 o 
  -5  14   2       57.85       54.46      2.70 o 
  -4  14   2      234.67      226.02      5.05 o 
  -3  14   2       58.90       51.89      2.55 o 
  -2  14   2       10.18       11.16      1.83 o 
  -1  14   2       34.23       39.28      2.92 o 
   0  14   2        9.22        9.97      1.98 o 
   1  14   2        8.87        7.97      2.26 o 
   2  14   2      844.32      846.69     14.00 o 
   3  14   2       12.35       14.11      1.49 o 
   4  14   2      249.73      232.47      6.79 o 
   5  14   2      331.95      335.47      9.43 o 
   6  14   2       41.84       31.51      3.60 o 
   7  14   2       63.37       52.36      3.87 o 
   8  14   2       26.09       26.21      5.98 o 
   9  14   2        8.97        4.46      5.08 o 
  10  14   2       90.45      108.59     13.10 o 
  11  14   2        0.44        9.47      9.10 o 
  12  14   2        5.55       13.03      8.66 o 
 -12  15   2       10.51        3.28      4.59 o 
 -11  15   2        0.60        0.99      3.65 o 
 -10  15   2        9.37       10.64      3.58 o 
  -9  15   2        3.68        7.56      3.33 o 
  -8  15   2       60.22       53.38      5.73 o 
  -7  15   2      367.92      340.02     10.46 o 
  -6  15   2      478.11      458.13      8.03 o 
  -5  15   2      120.01      114.33      4.12 o 
  -4  15   2     1662.17     1603.33     21.02 o 
  -3  15   2        1.45       -1.43      1.43 o 
  -2  15   2      155.93      145.43      4.73 o 
  -1  15   2        3.99        2.68      1.56 o 
   0  15   2        0.22       -1.59      1.59 o 
   1  15   2      665.54      596.99      9.35 o 
   2  15   2       14.60       13.76      2.21 o 
   3  15   2       99.16       98.99      3.82 o 
   4  15   2       10.74       14.76      3.39 o 
   5  15   2      146.82      146.77      7.38 o 
   6  15   2       78.23       60.74      5.70 o 
   7  15   2      421.60      420.02     11.06 o 
   8  15   2       24.49       28.85      3.82 o 
   9  15   2       11.85        3.75      9.20 o 
  10  15   2        1.17        1.18      8.07 o 
  11  15   2        8.89       10.10      8.73 o 
 -12  16   2        0.06       -1.56      7.12 o 
 -11  16   2        4.30        8.73      3.98 o 
 -10  16   2       20.43       34.56      4.22 o 
  -9  16   2       14.04       16.40      3.60 o 
  -8  16   2        0.26       -2.41      3.00 o 
  -7  16   2        3.74       -1.33      4.30 o 
  -6  16   2      442.85      455.17      8.11 o 
  -5  16   2        6.10        5.55      1.75 o 
  -4  16   2       22.95       21.73      2.31 o 
  -3  16   2        0.00       -1.54      1.54 o 
  -2  16   2       27.19       28.84      2.19 o 
  -1  16   2      126.24      123.99      4.69 o 
   0  16   2       75.64       70.17      3.07 o 
   1  16   2      115.38      104.45      3.67 o 
   2  16   2      567.10      561.72     10.20 o 
   3  16   2      298.60      312.45      5.86 o 
   4  16   2      396.28      394.36      9.57 o 
   5  16   2       17.00       14.62      3.71 o 
   6  16   2      247.55      261.04      8.96 o 
   7  16   2        0.67        7.76      3.42 o 
   8  16   2        2.58        4.17      2.65 o 
   9  16   2        2.22        7.62      5.59 o 
  10  16   2       10.92        7.18      8.36 o 
  11  16   2        3.83        5.37      8.88 o 
 -11  17   2       17.88       21.69      4.54 o 
 -10  17   2        4.88        9.35      3.58 o 
  -9  17   2       35.57       28.78      4.15 o 
  -8  17   2       23.64       24.70      4.06 o 
  -7  17   2        0.00       -2.82      3.62 o 
  -6  17   2      119.28      117.69      3.46 o 
  -5  17   2       52.43       48.92      2.61 o 
  -4  17   2      497.30      452.00      8.97 o 
  -3  17   2      483.90      440.80      8.07 o 
  -2  17   2       79.47       91.99      4.37 o 
  -1  17   2       16.23       11.46      2.05 o 
   0  17   2        1.68        0.10      1.85 o 
   1  17   2       28.55       26.39      3.49 o 
   2  17   2      506.09      465.27      9.13 o 
   3  17   2      351.84      328.58      6.27 o 
   4  17   2       27.60       31.82      6.70 o 
   5  17   2      215.32      210.88      8.16 o 
   6  17   2       96.12       93.96      5.90 o 
   7  17   2       89.33       99.19      5.73 o 
   8  17   2       11.50       14.37      3.16 o 
   9  17   2       10.25       12.70     12.25 o 
  10  17   2        8.06        4.33      8.51 o 
 -11  18   2        1.44       10.80      6.03 o 
 -10  18   2        7.89       16.31      4.11 o 
  -9  18   2        0.06        0.00      3.43 o 
  -8  18   2        0.01       -2.70      3.77 o 
  -7  18   2       58.94       69.72      5.84 o 
  -6  18   2      130.97      128.53      4.61 o 
  -5  18   2        3.90       -0.36      1.85 o 
  -4  18   2       61.18       53.93      3.00 o 
  -3  18   2      427.57      392.68      7.67 o 
  -2  18   2        2.42       -0.72      1.94 o 
  -1  18   2       65.29       58.00      2.85 o 
   0  18   2      260.51      251.78      6.54 o 
   1  18   2      207.81      220.00      6.06 o 
   2  18   2       35.90       37.71      3.07 o 
   3  18   2       65.16       62.96      2.85 o 
   4  18   2      204.93      205.16      8.22 o 
   5  18   2        1.38        4.83      3.51 o 
   6  18   2       14.95       17.99      5.12 o 
   7  18   2        3.49       -2.19      3.14 o 
   8  18   2        7.57        4.31      3.41 o 
   9  18   2        3.66       10.83      6.21 o 
  10  18   2        3.29        8.25      9.73 o 
 -10  19   2        0.66       -2.34      3.75 o 
  -9  19   2        6.20        5.91      3.89 o 
  -8  19   2        0.00        1.11      3.96 o 
  -7  19   2       60.35       56.93      5.65 o 
  -6  19   2       92.91       93.99      3.99 o 
  -5  19   2        5.85        8.85      2.28 o 
  -4  19   2      216.84      194.58      5.32 o 
  -3  19   2       11.01       16.55      2.55 o 
  -2  19   2       97.67       99.64      3.98 o 
  -1  19   2      107.78       92.91      4.16 o 
   0  19   2       14.81       10.94      2.34 o 
   1  19   2      128.28      127.24      5.21 o 
   2  19   2      190.25      174.18      5.51 o 
   3  19   2        0.85       -1.12      1.63 o 
   4  19   2       48.97       61.34      5.24 o 
   5  19   2        4.87       -0.48      3.37 o 
   6  19   2        2.34        6.63      3.60 o 
   7  19   2        3.64        4.34      6.30 o 
   8  19   2        0.99       -3.36      4.36 o 
   9  19   2        9.34       -0.44      5.81 o 
  -9  20   2        0.06       -3.84      3.84 o 
  -8  20   2       20.26       17.56      5.34 o 
  -7  20   2      120.36      132.16     12.62 o 
  -6  20   2       12.71        9.69      4.37 o 
  -5  20   2       31.22       32.17      2.80 o 
  -4  20   2       29.24       31.79      2.80 o 
  -3  20   2        3.12        5.34      2.29 o 
  -2  20   2       71.70       57.93      3.66 o 
  -1  20   2        0.00        1.12      2.27 o 
   0  20   2       29.63       36.79      3.67 o 
   1  20   2       24.25       29.74      3.11 o 
   2  20   2       37.35       39.92      3.29 o 
   3  20   2        6.09        4.57      2.00 o 
   4  20   2        4.93       10.21      4.74 o 
   5  20   2       71.09       74.33      6.04 o 
   6  20   2        0.01        2.59      6.70 o 
   7  20   2       15.04       14.57      4.13 o 
   8  20   2        4.68       -3.99      4.36 o 
   9  20   2        0.21       -5.85      5.85 o 
  -9  21   2        0.07        2.24      4.58 o 
  -8  21   2       38.88       50.74      6.01 o 
  -7  21   2       29.42       24.94      5.09 o 
  -6  21   2       10.67        7.08      4.39 o 
  -5  21   2       14.34       13.65      3.01 o 
  -4  21   2        2.97        6.28      2.35 o 
  -3  21   2       61.03       58.59      3.48 o 
  -2  21   2       66.80       71.72      4.19 o 
  -1  21   2        7.64       12.29      2.65 o 
   0  21   2       10.52        8.70      2.55 o 
   1  21   2       21.44       13.80      2.83 o 
   2  21   2      164.26      161.18      6.91 o 
   3  21   2       97.36       96.24      8.27 o 
   4  21   2        0.01        2.74      3.84 o 
   5  21   2        0.68       -2.09      5.02 o 
   6  21   2       38.87       50.39      5.51 o 
   7  21   2       27.48       38.14      5.04 o 
   8  21   2        4.50        8.69      4.19 o 
  -8  22   2       19.91       21.32      6.03 o 
  -7  22   2        0.67       -2.79      4.44 o 
  -6  22   2        0.08       -4.28      4.28 o 
  -5  22   2        0.00        0.63      3.10 o 
  -4  22   2        7.18        8.12      2.78 o 
  -3  22   2      169.63      193.67      6.27 o 
  -2  22   2        2.87        1.96      2.49 o 
  -1  22   2       10.54       11.79      2.77 o 
   0  22   2       12.96       14.42      2.83 o 
   1  22   2       12.88       12.30      3.19 o 
   2  22   2       73.77       73.97      3.59 o 
   3  22   2       47.52       58.01      4.61 o 
   4  22   2       25.62       36.55      5.22 o 
   5  22   2        0.00        1.60      4.27 o 
   6  22   2       39.39       35.01      5.29 o 
   7  22   2        0.84        1.35      4.02 o 
  -7  23   2        0.00       -0.88      4.63 o 
  -6  23   2        5.05        6.04      4.77 o 
  -5  23   2        2.98        1.53      2.41 o 
  -4  23   2       29.05       32.73      3.60 o 
  -3  23   2       28.44       24.14      3.39 o 
  -2  23   2       33.24       36.47      3.55 o 
  -1  23   2       18.54       11.55      2.96 o 
   0  23   2        2.48        5.16      2.64 o 
   1  23   2        0.84        3.42      2.94 o 
   2  23   2       84.32       82.48      4.48 o 
   3  23   2        1.78        3.09      2.56 o 
   4  23   2        5.19        3.93      4.43 o 
   5  23   2        2.24        2.66      4.58 o 
   6  23   2        1.92        5.12      4.44 o 
  -6  24   2        8.62        4.53      6.00 o 
  -5  24   2       27.59       27.95      3.57 o 
  -4  24   2        2.90       -0.78      3.72 o 
  -3  24   2        7.43        0.66      2.70 o 
  -2  24   2       13.26       18.30      3.22 o 
  -1  24   2        2.08        1.34      2.70 o 
   0  24   2        5.00        1.99      3.02 o 
   1  24   2       43.30       57.18      4.57 o 
   2  24   2       10.43       19.88      3.17 o 
   3  24   2        0.08        0.18      2.17 o 
   4  24   2        2.48       10.55      5.75 o 
   5  24   2        7.49        7.42      4.92 o 
  -4  25   2       12.81       19.56      3.51 o 
  -3  25   2        3.85        7.60      2.97 o 
  -2  25   2        0.49       -2.27      2.73 o 
  -1  25   2        3.20        0.38      2.69 o 
   0  25   2        3.49        3.68      3.38 o 
   1  25   2        6.55        8.03      4.35 o 
   2  25   2        8.98       14.61      3.44 o 
   3  25   2        4.21        5.53      2.53 o 
 -15   1   3        0.70       -1.84      2.55 o 
 -14   1   3        0.02       -1.67      1.67 o 
 -13   1   3       33.85       37.64      2.50 o 
 -12   1   3      174.09      154.24      4.32 o 
 -11   1   3      258.19      234.69      5.27 o 
 -10   1   3      723.74      720.95     10.77 o 
  -9   1   3        0.15       -1.33      1.33 o 
  -8   1   3        0.83       -0.46      1.10 o 
  -7   1   3      507.44      532.10      6.99 o 
  -6   1   3       26.28       26.28      1.46 o 
  -5   1   3       21.30       19.96      1.27 o 
  -4   1   3       16.48       15.78      1.04 o 
  -3   1   3        1.79        1.10      0.90 o 
  -2   1   3     1960.43     1952.08     18.41 o 
  -1   1   3     6180.85     6248.66     57.97 o 
   0   1   3    13936.73    13467.83    123.41 o 
   1   1   3     1521.96     1500.75     15.01 o 
   2   1   3      616.64      622.77      7.70 o 
   3   1   3      363.86      372.13      7.92 o 
   4   1   3     1157.48     1178.71     14.73 o 
   5   1   3      168.09      156.55      2.91 o 
   6   1   3      382.19      358.18      6.18 o 
   7   1   3      313.65      293.72      4.90 o 
   8   1   3      822.26      773.81     15.28 o 
   9   1   3      152.92      143.60      5.62 o 
  10   1   3       36.64       35.08      3.03 o 
  11   1   3        7.86        0.82      4.40 o 
  12   1   3       14.94       25.66      4.68 o 
  13   1   3       10.06       14.34      4.90 o 
 -15   2   3        1.53       -0.72      4.69 o 
 -14   2   3       28.29       25.57      3.40 o 
 -13   2   3       49.38       54.59      2.68 o 
 -12   2   3       15.33       13.09      1.95 o 
 -11   2   3      272.99      261.90      8.19 o 
 -10   2   3       97.37       92.88      3.09 o 
  -9   2   3      314.51      319.67      5.10 o 
  -8   2   3        3.25        1.83      1.15 o 
  -7   2   3      565.16      605.27      7.72 o 
  -6   2   3      669.12      694.19      8.99 o 
  -5   2   3        0.22       -0.22      0.81 o 
  -4   2   3       33.62       37.45      1.37 o 
  -3   2   3        0.50       -0.05      0.63 o 
  -2   2   3     2701.91     2577.23     22.93 o 
  -1   2   3    12607.54    12456.21    118.63 o 
   0   2   3     3389.25     3307.47     29.15 o 
   1   2   3     1888.94     1837.03     17.24 o 
   2   2   3       82.16       85.09      2.04 o 
   3   2   3      338.93      355.67      5.37 o 
   4   2   3      274.57      313.17      4.45 o 
   5   2   3      582.69      625.42      8.52 o 
   6   2   3       38.96       39.32      2.13 o 
   7   2   3        4.29        2.74      1.46 o 
   8   2   3        2.48        7.56      2.57 o 
   9   2   3      385.27      396.88      9.71 o 
  10   2   3      171.97      181.87      6.27 o 
  11   2   3       22.45       23.25      2.99 o 
  12   2   3       12.04        9.47      4.29 o 
  13   2   3       47.02       72.81      6.46 o 
 -15   3   3       22.77       21.38      3.67 o 
 -14   3   3        3.12        4.62      3.23 o 
 -13   3   3        3.41        1.59      1.74 o 
 -12   3   3        8.23        7.06      2.04 o 
 -11   3   3       49.07       55.24      2.66 o 
 -10   3   3        1.24       -1.50      1.50 o 
  -9   3   3       12.63       14.65      1.67 o 
  -8   3   3       70.92       73.25      2.31 o 
  -7   3   3      429.63      458.94      6.27 o 
  -6   3   3      990.63     1025.87     11.77 o 
  -5   3   3       98.01      115.70      2.46 o 
  -4   3   3      174.52      191.61      3.12 o 
  -3   3   3      390.07      365.01      4.64 o 
  -2   3   3     2029.70     2069.65     18.60 o 
  -1   3   3    10679.08    10309.90     97.06 o 
   0   3   3       69.81       62.64      1.78 o 
   1   3   3       52.52       48.99      2.09 o 
   2   3   3      179.68      170.33      3.00 o 
   3   3   3       28.98       41.20      1.64 o 
   4   3   3       32.72       21.41      2.06 o 
   5   3   3      401.38      462.50      7.55 o 
   6   3   3       17.86       18.83      1.80 o 
   7   3   3        1.09        3.60      1.71 o 
   8   3   3     2083.74     2058.05     36.13 o 
   9   3   3        4.31        0.80      2.49 o 
  10   3   3       13.81       15.27      3.03 o 
  11   3   3       34.67       37.59      3.51 o 
  12   3   3       13.57       13.51      2.99 o 
  13   3   3       15.49       24.94      5.06 o 
 -14   4   3       27.20       32.14      3.74 o 
 -13   4   3        3.18        2.65      2.63 o 
 -12   4   3       11.42       13.25      2.00 o 
 -11   4   3      229.70      229.23      4.93 o 
 -10   4   3       18.53       18.76      1.78 o 
  -9   4   3       46.16       38.90      2.06 o 
  -8   4   3       16.64       16.95      1.60 o 
  -7   4   3      732.30      782.10      9.49 o 
  -6   4   3       25.38       26.11      1.44 o 
  -5   4   3      286.49      334.39      4.59 o 
  -4   4   3      811.95      817.39      9.02 o 
  -3   4   3      599.90      567.32      7.01 o 
  -2   4   3     3361.24     3396.15     31.48 o 
  -1   4   3       17.08       17.48      1.26 o 
   0   4   3     1624.23     1648.91     20.22 o 
   1   4   3        2.22        0.54      0.74 o 
   2   4   3        6.49        2.38      0.58 o 
   3   4   3     1196.64     1171.68     16.22 o 
   4   4   3     1668.00     1685.82     22.70 o 
   5   4   3     1445.11     1530.18     20.82 o 
   6   4   3      141.82      153.14      4.83 o 
   7   4   3      734.14      737.79     14.17 o 
   8   4   3       65.58       63.53      3.35 o 
   9   4   3        8.88        5.79      3.60 o 
  10   4   3       29.20       30.15      4.80 o 
  11   4   3       19.65       15.86      3.07 o 
  12   4   3        0.20        0.58      2.79 o 
  13   4   3        2.70        1.71      2.73 o 
 -14   5   3        1.29       -0.81      3.66 o 
 -13   5   3        0.41       -2.18      2.53 o 
 -12   5   3        1.93        5.01      2.61 o 
 -11   5   3      111.29      111.18      3.19 o 
 -10   5   3        0.21       -1.22      1.22 o 
  -9   5   3       83.38       81.38      2.91 o 
  -8   5   3      129.87      127.16      2.99 o 
  -7   5   3      230.23      240.78      4.49 o 
  -6   5   3     1542.83     1532.50     16.82 o 
  -5   5   3      251.03      253.84      4.10 o 
  -4   5   3      724.13      754.51      9.56 o 
  -3   5   3      147.06      162.92      3.02 o 
  -2   5   3     1191.61     1253.03     12.98 o 
  -1   5   3     1489.28     1497.20     15.24 o 
   0   5   3      126.06      113.46      2.58 o 
   1   5   3     1414.20     1343.78     14.48 o 
   2   5   3     1596.09     1581.97     23.16 o 
   3   5   3     1820.81     1881.56     23.08 o 
   4   5   3      171.39      143.73      3.63 o 
   5   5   3      669.12      670.00     10.21 o 
   6   5   3        4.50        2.92      2.23 o 
   7   5   3       13.41       21.51      2.01 o 
   8   5   3     1458.92     1446.48     22.97 o 
   9   5   3        0.87       -2.62      2.62 o 
  10   5   3        4.55        1.48      2.55 o 
  11   5   3        2.28       -2.18      2.61 o 
  12   5   3       47.97       47.72      4.06 o 
  13   5   3        9.06        8.04      7.32 o 
 -14   6   3       47.99       54.00      4.39 o 
 -13   6   3       33.27       35.60      6.21 o 
 -12   6   3       21.26       19.44      3.18 o 
 -11   6   3       46.25       42.96      3.73 o 
 -10   6   3        1.22        1.60      1.24 o 
  -9   6   3       73.45       71.89      2.55 o 
  -8   6   3       38.02       37.83      2.32 o 
  -7   6   3      117.69      114.34      4.55 o 
  -6   6   3      573.18      605.70      7.71 o 
  -5   6   3     1497.66     1586.56     17.30 o 
  -4   6   3       33.37       37.56      1.71 o 
  -3   6   3      118.93      110.02      2.54 o 
  -2   6   3      231.95      269.91      4.14 o 
  -1   6   3      751.94      762.18      9.58 o 
   0   6   3       50.77       43.04      1.55 o 
   1   6   3       45.06       48.70      1.62 o 
   2   6   3      646.43      748.42      8.64 o 
   3   6   3      810.04      863.28     11.55 o 
   4   6   3     2388.97     2541.64     33.55 o 
   5   6   3      542.22      577.39      9.09 o 
   6   6   3      111.54      136.04      3.62 o 
   7   6   3        8.78        8.21      1.68 o 
   8   6   3       30.84       42.88      2.98 o 
   9   6   3       55.62       47.61      3.56 o 
  10   6   3       59.47       53.02      4.45 o 
  11   6   3        2.39        0.66      2.74 o 
  12   6   3        2.25        7.51      3.32 o 
  13   6   3        0.22        3.41      3.48 o 
 -14   7   3        0.20       -3.00      3.05 o 
 -13   7   3        9.81        9.84      4.19 o 
 -12   7   3       32.14       21.20      4.59 o 
 -11   7   3       52.58       41.74      3.72 o 
 -10   7   3      141.41      147.85      5.91 o 
  -9   7   3        0.53       -1.23      1.23 o 
  -8   7   3      204.63      201.36      4.41 o 
  -7   7   3       16.94       13.53      1.43 o 
  -6   7   3        0.07        1.99      1.05 o 
  -5   7   3      275.12      277.60      4.77 o 
  -4   7   3       35.67       37.69      1.72 o 
  -3   7   3     3245.87     3523.55     36.54 o 
  -2   7   3      521.90      512.20      7.06 o 
  -1   7   3       13.10       16.02      1.41 o 
   0   7   3       38.63       35.20      1.54 o 
   1   7   3       23.47       38.56      1.51 o 
   2   7   3      145.52      176.67      3.01 o 
   3   7   3       13.32        4.93      1.29 o 
   4   7   3       10.65        8.34      1.38 o 
   5   7   3        0.85        0.70      1.36 o 
   6   7   3        1.19       -0.11      1.40 o 
   7   7   3        0.01        0.81      1.50 o 
   8   7   3      167.94      154.98      4.12 o 
   9   7   3      229.01      207.28      6.66 o 
  10   7   3       20.63       26.39      3.09 o 
  11   7   3        1.02        0.07      2.54 o 
  12   7   3        1.34       -2.07      2.63 o 
  13   7   3        3.23        6.23      4.65 o 
 -14   8   3       11.57        9.46      3.44 o 
 -13   8   3        4.04        0.30      3.01 o 
 -12   8   3       15.11        7.31      3.01 o 
 -11   8   3       63.15       58.26      3.83 o 
 -10   8   3      121.99      118.17      4.75 o 
  -9   8   3       28.92       34.79      2.21 o 
  -8   8   3      381.27      352.20      6.59 o 
  -7   8   3      154.59      168.74      3.76 o 
  -6   8   3      230.04      247.13      4.57 o 
  -5   8   3        9.38       10.61      1.39 o 
  -4   8   3       18.94       26.44      1.55 o 
  -3   8   3      137.46      138.50      2.84 o 
  -2   8   3      101.00      102.72      2.62 o 
  -1   8   3      410.18      371.56      5.31 o 
   0   8   3     3527.49     3630.72     35.49 o 
   1   8   3     1963.06     2111.34     22.34 o 
   2   8   3       12.03       13.62      1.25 o 
   3   8   3       96.07       78.20      2.58 o 
   4   8   3      460.84      474.95      8.86 o 
   5   8   3      312.08      311.95      7.36 o 
   6   8   3       80.22       76.69      3.36 o 
   7   8   3        8.76        8.15      1.62 o 
   8   8   3       28.26       34.86      3.81 o 
   9   8   3       18.80       26.33      6.18 o 
  10   8   3        9.82        6.11      2.51 o 
  11   8   3        7.37        7.01      2.75 o 
  12   8   3       22.62       26.71      5.54 o 
  13   8   3        0.50       -0.76      4.63 o 
 -14   9   3        0.16        2.16      3.92 o 
 -13   9   3       19.91       32.55      4.70 o 
 -12   9   3       14.74       20.04      6.15 o 
 -11   9   3      102.66      103.09      4.71 o 
 -10   9   3       13.73       13.56      3.25 o 
  -9   9   3        3.77        2.59      2.64 o 
  -8   9   3        5.20        9.97      1.58 o 
  -7   9   3      768.42      724.20      9.86 o 
  -6   9   3      115.95      137.21      3.51 o 
  -5   9   3      182.42      175.19      3.63 o 
  -4   9   3        1.42        7.03      1.23 o 
  -3   9   3      647.96      670.77      8.43 o 
  -2   9   3      112.47       90.36      2.53 o 
  -1   9   3      951.32     1022.75     11.81 o 
   0   9   3     1022.64     1196.54     13.54 o 
   1   9   3      108.77      114.25      2.91 o 
   2   9   3     1560.70     1675.40     17.91 o 
   3   9   3       16.25        9.64      1.35 o 
   4   9   3      304.36      299.30      5.45 o 
   5   9   3      112.55      111.33      3.17 o 
   6   9   3       88.32       84.83      2.93 o 
   7   9   3        2.57        0.29      1.42 o 
   8   9   3        0.03        1.12      3.18 o 
   9   9   3       34.08       27.23      4.99 o 
  10   9   3      104.55       94.89     14.39 o 
  11   9   3        5.22        7.38      4.54 o 
  12   9   3        9.05       13.61     10.01 o 
 -14  10   3        1.90       -2.98      7.00 o 
 -13  10   3        0.11        2.57      3.68 o 
 -12  10   3       46.09       59.90      5.24 o 
 -11  10   3       23.99       30.94      4.44 o 
 -10  10   3      129.60      151.60      9.01 o 
  -9  10   3      510.86      459.05     14.82 o 
  -8  10   3      207.57      209.78      4.39 o 
  -7  10   3      187.50      180.16      4.04 o 
  -6  10   3      245.19      248.07      4.34 o 
  -5  10   3        5.41        6.31      1.24 o 
  -4  10   3      992.62      987.70     11.07 o 
  -3  10   3       18.95       21.02      1.58 o 
  -2  10   3       82.68       81.52      2.49 o 
  -1  10   3      572.58      547.46      7.76 o 
   0  10   3       29.19       16.49      1.58 o 
   1  10   3        2.71        6.67      1.29 o 
   2  10   3      828.68      900.68     10.51 o 
   3  10   3      294.02      297.64      7.74 o 
   4  10   3       42.91       40.38      1.92 o 
   5  10   3      326.66      322.69      5.82 o 
   6  10   3       19.49       20.24      1.92 o 
   7  10   3       94.48       84.71      2.95 o 
   8  10   3        4.42        4.69      3.39 o 
   9  10   3       17.59       23.62      5.10 o 
  10  10   3        6.81        9.00      4.77 o 
  11  10   3        0.28        4.55      7.96 o 
  12  10   3       19.35       24.53      8.05 o 
 -13  11   3        0.27        6.51      4.76 o 
 -12  11   3        2.35        0.71      3.62 o 
 -11  11   3       13.17       11.44      6.32 o 
 -10  11   3      362.31      351.35     10.90 o 
  -9  11   3       21.44       19.84      3.96 o 
  -8  11   3      326.92      317.03      8.89 o 
  -7  11   3      105.14       90.03      3.07 o 
  -6  11   3      216.25      215.98      4.06 o 
  -5  11   3       55.91       47.95      1.95 o 
  -4  11   3        1.12        1.61      1.30 o 
  -3  11   3       10.49       14.36      1.59 o 
  -2  11   3      818.70      842.69     11.01 o 
  -1  11   3      189.22      189.88      4.06 o 
   0  11   3     2267.40     2338.19     26.74 o 
   1  11   3       45.59       37.16      2.04 o 
   2  11   3        7.65        5.63      1.42 o 
   3  11   3      170.41      176.65      4.62 o 
   4  11   3       87.88       83.25      3.13 o 
   5  11   3       37.88       30.44      1.90 o 
   6  11   3       34.14       34.57      2.18 o 
   7  11   3       35.40       25.31      2.40 o 
   8  11   3      151.49      139.77      7.09 o 
   9  11   3       54.12       60.28     11.82 o 
  10  11   3        0.11       -3.15      4.23 o 
  11  11   3       48.31       52.53      9.86 o 
  12  11   3       22.18       21.26      6.07 o 
 -13  12   3        1.66        7.76      5.28 o 
 -12  12   3        2.74        4.01      4.86 o 
 -11  12   3      119.61      115.98      8.27 o 
 -10  12   3       14.34       10.42      5.56 o 
  -9  12   3       43.05       44.90      4.88 o 
  -8  12   3       73.42       50.96      4.75 o 
  -7  12   3       15.84       15.30      1.78 o 
  -6  12   3       74.36       63.70      2.68 o 
  -5  12   3      656.23      655.81     11.50 o 
  -4  12   3        5.49        3.68      1.41 o 
  -3  12   3        0.97        4.47      1.42 o 
  -2  12   3      861.66      869.61     11.42 o 
  -1  12   3       11.25       10.02      1.61 o 
   0  12   3       85.31      100.90      3.09 o 
   1  12   3      187.67      159.84      3.97 o 
   2  12   3       75.69       68.78      2.47 o 
   3  12   3      688.76      678.82      9.86 o 
   4  12   3        1.37        2.37      1.63 o 
   5  12   3       18.32       19.17      1.87 o 
   6  12   3       21.45       29.92      2.79 o 
   7  12   3      125.98      115.46      4.38 o 
   8  12   3      208.66      218.72     11.20 o 
   9  12   3        2.77       -1.87      4.96 o 
  10  12   3        7.92        9.85      8.44 o 
  11  12   3        4.38        1.63      7.74 o 
  12  12   3        1.25        1.44      8.48 o 
 -13  13   3        0.99        0.75      5.20 o 
 -12  13   3        6.63        7.58      4.95 o 
 -11  13   3       47.52       51.87      5.44 o 
 -10  13   3       19.67       15.85      4.31 o 
  -9  13   3        3.51        4.24      3.66 o 
  -8  13   3      142.15      140.21      6.92 o 
  -7  13   3        5.06        3.08      1.81 o 
  -6  13   3      105.58      106.12      3.34 o 
  -5  13   3       49.40       42.48      3.86 o 
  -4  13   3      147.15      138.52      3.70 o 
  -3  13   3       28.92       30.16      2.31 o 
  -2  13   3       29.08       36.32      2.59 o 
  -1  13   3       71.01       71.22      2.68 o 
   0  13   3      177.74      218.44      4.55 o 
   1  13   3      321.26      296.99      5.71 o 
   2  13   3        3.18        2.08      1.50 o 
   3  13   3       36.73       37.36      2.08 o 
   4  13   3       91.18       83.30      5.76 o 
   5  13   3     1011.42      981.38     23.44 o 
   6  13   3       46.00       48.16      4.55 o 
   7  13   3        1.11        6.07      3.15 o 
   8  13   3       83.43       91.04      8.06 o 
   9  13   3        9.39        3.78      5.48 o 
  10  13   3        2.92       11.40      8.88 o 
  11  13   3       16.07       25.05      9.48 o 
 -12  14   3        2.44        2.71      4.72 o 
 -11  14   3       31.32       27.42      4.69 o 
 -10  14   3       32.06       26.71      4.63 o 
  -9  14   3      114.85      115.38      6.67 o 
  -8  14   3       10.38        1.91      3.41 o 
  -7  14   3       36.42       32.01      2.39 o 
  -6  14   3       34.64       36.05      2.31 o 
  -5  14   3      448.91      498.95      8.02 o 
  -4  14   3        0.68       -1.58      1.58 o 
  -3  14   3        4.33        1.76      1.58 o 
  -2  14   3       42.75       43.88      2.36 o 
  -1  14   3      300.17      288.18      5.46 o 
   0  14   3        5.39        9.40      1.75 o 
   1  14   3      125.71      120.55      3.75 o 
   2  14   3      124.01      114.20      4.60 o 
   3  14   3        3.60       -0.86      1.43 o 
   4  14   3      216.55      204.43      7.61 o 
   5  14   3      142.93      114.68      5.97 o 
   6  14   3      461.30      438.29      9.23 o 
   7  14   3       12.52       21.65      4.35 o 
   8  14   3       86.83       92.09      6.28 o 
   9  14   3       34.09       31.26      6.49 o 
  10  14   3        1.43       -6.96      6.96 o 
  11  14   3       29.42       41.93     10.84 o 
 -12  15   3        4.05        5.49      5.12 o 
 -11  15   3        0.36        0.82      3.92 o 
 -10  15   3        1.73       -2.57      3.57 o 
  -9  15   3        2.06       -3.19      3.67 o 
  -8  15   3        0.11       -0.04      3.14 o 
  -7  15   3        1.63        1.59      2.16 o 
  -6  15   3        0.03       -1.64      1.64 o 
  -5  15   3       21.37       24.43      2.41 o 
  -4  15   3       14.42       16.85      2.31 o 
  -3  15   3        2.49        0.40      1.58 o 
  -2  15   3       92.53       90.03      3.17 o 
  -1  15   3        1.29        0.23      1.62 o 
   0  15   3        0.38       -0.42      1.55 o 
   1  15   3       22.11       25.12      2.38 o 
   2  15   3      501.98      496.25      9.28 o 
   3  15   3        4.71        6.75      1.74 o 
   4  15   3      318.76      288.74      9.10 o 
   5  15   3      375.66      360.41     10.40 o 
   6  15   3        0.02       -1.95      2.93 o 
   7  15   3      103.70       86.75      8.17 o 
   8  15   3      106.54       93.58      9.10 o 
   9  15   3        0.61       -5.03      5.03 o 
  10  15   3        1.92       -2.41      8.36 o 
  11  15   3        2.71        8.81      9.47 o 
 -11  16   3       55.10       65.16      5.94 o 
 -10  16   3       21.76       19.48      4.52 o 
  -9  16   3        2.31       -2.16      3.65 o 
  -8  16   3       26.55       19.70      3.91 o 
  -7  16   3       45.81       50.67      2.57 o 
  -6  16   3       24.25       20.14      2.20 o 
  -5  16   3      194.39      199.46      5.14 o 
  -4  16   3        3.12       -1.88      1.88 o 
  -3  16   3       41.88       32.67      2.40 o 
  -2  16   3        0.48       -1.56      1.56 o 
  -1  16   3        7.21        6.83      1.87 o 
   0  16   3      133.98      146.68      4.08 o 
   1  16   3      466.93      429.82      8.67 o 
   2  16   3        4.96        6.83      2.22 o 
   3  16   3       19.67       24.64      2.23 o 
   4  16   3        0.45       -1.04      3.19 o 
   5  16   3      933.03      935.39     21.03 o 
   6  16   3      190.57      193.25      7.71 o 
   7  16   3        0.20       -1.16      2.09 o 
   8  16   3       66.51       68.62      6.28 o 
   9  16   3        6.22       -2.25      7.03 o 
  10  16   3        4.13       -1.81      8.62 o 
 -11  17   3        4.65        1.23      4.38 o 
 -10  17   3        1.67        4.50      4.14 o 
  -9  17   3        1.59        3.06      5.30 o 
  -8  17   3        1.26        4.81      3.46 o 
  -7  17   3        3.29        2.14      1.51 o 
  -6  17   3      140.59      140.48      4.32 o 
  -5  17   3       14.01        9.82      2.07 o 
  -4  17   3      171.11      137.40      4.40 o 
  -3  17   3       94.79       81.45      3.56 o 
  -2  17   3        9.36       11.16      2.02 o 
  -1  17   3       52.36       45.50      2.67 o 
   0  17   3      137.75      129.79      4.32 o 
   1  17   3      227.77      213.11      6.01 o 
   2  17   3       66.34       54.49      3.27 o 
   3  17   3       77.75       61.25      3.93 o 
   4  17   3       12.41        6.73      3.46 o 
   5  17   3      368.50      382.81     11.15 o 
   6  17   3        2.05        2.79      5.79 o 
   7  17   3       15.61        9.92      3.63 o 
   8  17   3        7.28       10.60      3.00 o 
   9  17   3       14.29       15.62      6.43 o 
  10  17   3        2.94        2.81      9.47 o 
 -10  18   3        0.00       -3.19      4.04 o 
  -9  18   3      181.64      218.23      8.49 o 
  -8  18   3       18.11       16.67      4.03 o 
  -7  18   3       25.04       35.34      3.11 o 
  -6  18   3       64.61       70.39      3.32 o 
  -5  18   3        5.40        2.80      2.04 o 
  -4  18   3       16.81        9.35      2.29 o 
  -3  18   3      125.57      114.72      4.27 o 
  -2  18   3        0.20       -1.84      1.84 o 
  -1  18   3        6.82        0.83      1.93 o 
   0  18   3        2.20        4.30      2.13 o 
   1  18   3      203.98      200.39      6.02 o 
   2  18   3        1.18        0.82      2.18 o 
   3  18   3       44.44       51.53      4.28 o 
   4  18   3        9.08        7.46      3.72 o 
   5  18   3       12.23       13.93      3.92 o 
   6  18   3       10.72       17.97      3.99 o 
   7  18   3       16.40       16.31      3.52 o 
   8  18   3        0.50        0.65      2.87 o 
   9  18   3        5.34        4.00      6.06 o 
 -10  19   3       34.42       56.64      6.17 o 
  -9  19   3       28.68       46.61      5.39 o 
  -8  19   3        1.07        8.52      4.03 o 
  -7  19   3       12.73        9.94      3.75 o 
  -6  19   3       26.66       28.56      2.60 o 
  -5  19   3       10.19       10.00      2.49 o 
  -4  19   3       43.72       50.68      3.25 o 
  -3  19   3       33.16       29.73      3.02 o 
  -2  19   3       57.24       64.05      3.45 o 
  -1  19   3        0.43        3.72      2.11 o 
   0  19   3       58.41       59.96      3.39 o 
   1  19   3        0.63       -1.99      2.24 o 
   2  19   3      144.50      143.09      5.10 o 
   3  19   3       96.14      106.00      3.53 o 
   4  19   3       10.18        4.51      5.17 o 
   5  19   3        2.63        4.71      4.00 o 
   6  19   3       29.55       35.65      4.60 o 
   7  19   3        2.82        2.13      2.61 o 
   8  19   3        4.72        7.56      4.26 o 
   9  19   3       38.20       61.58      8.82 o 
  -9  20   3        0.21       -5.20      5.20 o 
  -8  20   3        7.73        3.47      4.07 o 
  -7  20   3        5.42        6.65      3.80 o 
  -6  20   3        2.04        0.80      2.13 o 
  -5  20   3       11.50        9.17      2.62 o 
  -4  20   3        5.80        5.20      2.37 o 
  -3  20   3       85.80       79.21      4.14 o 
  -2  20   3        3.18        2.51      2.62 o 
  -1  20   3       34.68       33.31      3.17 o 
   0  20   3       14.64       15.55      2.57 o 
   1  20   3        3.04        3.86      2.51 o 
   2  20   3      146.27      147.28      5.28 o 
   3  20   3      119.53      126.92      4.80 o 
   4  20   3        7.15       -1.54      3.48 o 
   5  20   3       12.74       17.27      4.36 o 
   6  20   3       35.24       49.31      5.35 o 
   7  20   3        0.32       -3.18      3.18 o 
   8  20   3        2.45        2.66      3.57 o 
  -8  21   3       18.09       20.74      4.72 o 
  -7  21   3        8.34        5.54      4.21 o 
  -6  21   3       12.83       15.25      2.65 o 
  -5  21   3       10.03        9.12      2.89 o 
  -4  21   3        2.97        4.72      2.48 o 
  -3  21   3       29.82       32.79      3.30 o 
  -2  21   3      131.24      129.11      5.20 o 
  -1  21   3        0.22        0.40      2.36 o 
   0  21   3       83.71       81.21      4.72 o 
   1  21   3       27.81       26.88      3.16 o 
   2  21   3        0.88        4.87      4.09 o 
   3  21   3        1.53        2.16      1.69 o 
   4  21   3        4.77        1.59      3.83 o 
   5  21   3        4.24        5.36      4.24 o 
   6  21   3        5.13       18.03      4.45 o 
   7  21   3        1.70       -1.21      2.88 o 
  -8  22   3        3.50       -1.67      5.48 o 
  -7  22   3        0.06       -3.85      3.85 o 
  -6  22   3       11.46       15.49      2.50 o 
  -5  22   3       56.94       58.83      4.17 o 
  -4  22   3      240.19      264.32      7.35 o 
  -3  22   3       30.35       36.00      3.52 o 
  -2  22   3       40.70       47.19      4.74 o 
  -1  22   3        9.75        7.89      2.75 o 
   0  22   3        1.90        3.99      2.86 o 
   1  22   3       28.13       28.54      3.58 o 
   2  22   3       53.61       48.30      3.98 o 
   3  22   3        2.08        7.13      3.37 o 
   4  22   3        0.10        2.56      4.77 o 
   5  22   3        5.21        6.48      4.37 o 
   6  22   3        1.75        1.80      6.36 o 
  -6  23   3        7.03        4.62      4.29 o 
  -5  23   3       46.80       55.93      4.19 o 
  -4  23   3       70.93       76.47      4.93 o 
  -3  23   3        9.94       10.98      3.00 o 
  -2  23   3       28.33       33.66      3.64 o 
  -1  23   3       46.74       54.04      5.49 o 
   0  23   3       25.61       36.13      4.05 o 
   1  23   3       26.88       26.04      3.67 o 
   2  23   3        0.26        2.95      3.28 o 
   3  23   3       15.21       19.98      4.96 o 
   4  23   3       10.65       11.56      6.46 o 
   5  23   3       78.94      102.57      8.94 o 
  -5  24   3        0.08        1.07      2.94 o 
  -4  24   3        7.35       15.24      3.64 o 
  -3  24   3        1.17       -3.21      3.21 o 
  -2  24   3        4.62        3.62      2.86 o 
  -1  24   3        3.48        7.69      3.67 o 
   0  24   3        0.64       10.59      3.51 o 
   1  24   3        6.60        7.43      6.45 o 
   2  24   3        0.53        1.80      2.65 o 
   3  24   3        2.81       20.81      6.38 o 
   4  24   3        3.00       -1.87      5.34 o 
  -3  25   3        3.43        3.73      3.06 o 
  -2  25   3        6.54        7.97      3.14 o 
  -1  25   3        7.43        7.07      3.53 o 
   0  25   3       36.35       55.65      4.86 o 
   1  25   3        1.30        0.62      3.89 o 
   2  25   3       45.16       56.14      7.26 o 
 -15   0   4       27.76       26.82      9.11 o 
 -14   0   4        0.08       -1.51      2.84 o 
 -13   0   4       24.61       25.19      7.01 o 
 -12   0   4      488.20      494.35     12.54 o 
 -11   0   4       33.00       22.04      3.33 o 
 -10   0   4      715.39      780.22     16.67 o 
  -9   0   4      113.95       98.02      4.24 o 
  -8   0   4       84.70       93.21      3.96 o 
  -7   0   4        0.85       -1.73      1.73 o 
  -6   0   4        2.61       12.10      4.52 o 
  -5   0   4       19.71       18.42      2.12 o 
  -4   0   4      239.07      237.44      5.04 o 
  -3   0   4      543.67      597.58      8.71 o 
  -2   0   4     5995.90     5976.30     87.30 o 
  -1   0   4     5140.70     5174.34     61.76 o 
   0   0   4      992.95     1058.28     15.07 o 
   1   0   4      280.06      238.31      5.38 o 
   2   0   4     1812.47     1793.94     31.25 o 
   3   0   4      850.59      971.63     17.94 o 
   4   0   4        2.22        3.97      1.76 o 
   5   0   4        0.04        1.70      1.61 o 
   6   0   4        0.22        2.55      2.92 o 
   7   0   4      614.38      603.17     15.22 o 
   8   0   4     1268.29     1262.95     28.26 o 
   9   0   4     1043.75      984.75     22.64 o 
  10   0   4       22.54       20.16      6.59 o 
  11   0   4        0.17        6.18      5.26 o 
  12   0   4        3.05       -4.37      5.70 o 
  13   0   4       26.71       53.02      9.11 o 
 -15   1   4        2.58        7.57      5.78 o 
 -14   1   4        4.37        2.58      2.06 o 
 -13   1   4        5.59        4.21      2.05 o 
 -12   1   4       43.24       47.81      3.03 o 
 -11   1   4       12.41       10.67      2.10 o 
 -10   1   4       42.29       41.74      2.55 o 
  -9   1   4       42.80       41.32      2.15 o 
  -8   1   4        6.09        2.32      1.36 o 
  -7   1   4       16.23       19.09      2.02 o 
  -6   1   4      211.48      233.16      4.20 o 
  -5   1   4      129.19      137.69      2.90 o 
  -4   1   4      326.79      322.96      4.17 o 
  -3   1   4       14.53       14.04      0.92 o 
  -2   1   4       52.11       47.16      1.56 o 
  -1   1   4       15.04        4.21      0.91 o 
   0   1   4       12.25       11.39      1.33 o 
   1   1   4      927.00      921.02      9.94 o 
   2   1   4       83.26       94.83      2.75 o 
   3   1   4       90.56       78.73      2.52 o 
   4   1   4        5.54        7.93      1.49 o 
   5   1   4        1.42        1.02      1.22 o 
   6   1   4       15.31       17.17      1.98 o 
   7   1   4        9.73       13.64      1.95 o 
   8   1   4      303.68      309.24      8.43 o 
   9   1   4      461.36      462.09     10.85 o 
  10   1   4       30.89       36.02      3.09 o 
  11   1   4        4.35        8.61      4.07 o 
  12   1   4        4.21       -1.32      4.09 o 
  13   1   4        1.00        1.62      4.75 o 
 -14   2   4        3.21        0.83      1.95 o 
 -13   2   4        0.00       -2.10      2.10 o 
 -12   2   4        4.13        1.42      2.33 o 
 -11   2   4       98.21       97.42      3.90 o 
 -10   2   4      351.58      349.77      6.34 o 
  -9   2   4       38.71       34.81      2.85 o 
  -8   2   4       28.95       26.10      2.04 o 
  -7   2   4      874.49      884.07     10.81 o 
  -6   2   4       18.60       18.20      1.52 o 
  -5   2   4     1112.26     1135.39     12.31 o 
  -4   2   4      743.02      756.44      8.24 o 
  -3   2   4       47.97       43.35      1.87 o 
  -2   2   4        5.47        6.50      0.87 o 
  -1   2   4     1013.46      976.46     10.01 o 
   0   2   4     1129.38     1079.43     10.89 o 
   1   2   4        0.29        0.23      0.95 o 
   2   2   4      251.70      244.53      4.07 o 
   3   2   4     2020.98     2176.15     26.40 o 
   4   2   4     2275.99     2321.14     28.14 o 
   5   2   4        5.17        2.08      1.12 o 
   6   2   4       76.66       78.28      2.50 o 
   7   2   4      188.43      173.18      5.10 o 
   8   2   4        4.18        5.90      2.73 o 
   9   2   4      103.87      102.43      5.01 o 
  10   2   4        5.51        1.41      2.55 o 
  11   2   4        6.10        3.46      3.49 o 
  12   2   4        1.77        5.93      5.59 o 
  13   2   4       25.14       38.34      9.81 o 
 -14   3   4        0.40       -0.30      2.68 o 
 -13   3   4        6.44        6.03      2.00 o 
 -12   3   4        2.84        1.61      1.83 o 
 -11   3   4       10.22        8.11      2.05 o 
 -10   3   4      356.73      351.35      6.33 o 
  -9   3   4       31.39       32.82      2.02 o 
  -8   3   4        1.84        1.91      1.40 o 
  -7   3   4        9.10        8.78      1.48 o 
  -6   3   4      223.00      266.57      4.32 o 
  -5   3   4      483.90      529.79      6.71 o 
  -4   3   4      703.61      725.10      8.74 o 
  -3   3   4      166.80      181.31      3.11 o 
  -2   3   4      367.81      393.67      4.70 o 
  -1   3   4      213.79      211.18      3.48 o 
   0   3   4       30.39       25.62      1.28 o 
   1   3   4      317.20      299.46      4.42 o 
   2   3   4        1.34        3.38      1.16 o 
   3   3   4       11.81       15.18      1.50 o 
   4   3   4       65.70       89.18      2.40 o 
   5   3   4      962.58      974.30     14.30 o 
   6   3   4        0.48        1.76      1.66 o 
   7   3   4      582.93      611.72     11.32 o 
   8   3   4        0.26        3.14      2.67 o 
   9   3   4      181.46      193.52      8.68 o 
  10   3   4        2.53       -0.20      2.66 o 
  11   3   4        0.37        0.33      2.67 o 
  12   3   4        3.25        5.93      4.87 o 
  13   3   4       34.23       36.63      5.91 o 
 -14   4   4       23.01       26.14      3.77 o 
 -13   4   4       28.71       29.89      2.80 o 
 -12   4   4       32.33       36.39      2.53 o 
 -11   4   4      109.85      113.02      3.82 o 
 -10   4   4       28.54       24.44      2.72 o 
  -9   4   4      201.55      204.65      4.59 o 
  -8   4   4        0.13       -0.14      1.33 o 
  -7   4   4        6.39        1.86      1.34 o 
  -6   4   4      773.76      870.13     10.04 o 
  -5   4   4      482.32      488.71      6.36 o 
  -4   4   4       57.13       47.35      2.58 o 
  -3   4   4      164.77      187.91      3.15 o 
  -2   4   4      588.40      612.18      6.61 o 
  -1   4   4     1560.70     1604.73     16.51 o 
   0   4   4       89.46       97.39      2.77 o 
   1   4   4       39.85       41.72      1.66 o 
   2   4   4     2281.96     2416.71     27.62 o 
   3   4   4      627.61      654.03      9.16 o 
   4   4   4        0.01       -1.43      1.43 o 
   5   4   4      346.39      348.12      6.60 o 
   6   4   4      111.08      111.35      3.78 o 
   7   4   4        8.39       10.39      2.34 o 
   8   4   4      183.28      165.17      6.21 o 
   9   4   4      223.70      243.62      7.65 o 
  10   4   4       46.15       42.79      4.95 o 
  11   4   4        8.17       10.19      3.11 o 
  12   4   4        0.75       -3.83      3.83 o 
  13   4   4       19.83       22.52      2.67 o 
 -14   5   4        5.19        4.95      3.78 o 
 -13   5   4        0.00       -1.65      3.34 o 
 -12   5   4        4.14        2.96      1.74 o 
 -11   5   4        0.68       -0.21      1.70 o 
 -10   5   4        0.40       -1.48      1.48 o 
  -9   5   4        0.58       -1.16      1.50 o 
  -8   5   4       43.60       39.65      2.05 o 
  -7   5   4        0.48       -1.21      1.21 o 
  -6   5   4      147.31      158.39      3.34 o 
  -5   5   4      905.16      941.33     10.64 o 
  -4   5   4      125.28      137.06      3.12 o 
  -3   5   4      322.36      366.19      4.84 o 
  -2   5   4     1443.21     1370.62     14.42 o 
  -1   5   4     4822.87     4847.48     48.25 o 
   0   5   4       86.91       86.52      2.82 o 
   1   5   4      405.21      434.91      5.91 o 
   2   5   4        1.17        5.37      1.45 o 
   3   5   4      401.86      405.41      7.94 o 
   4   5   4        0.23        1.06      1.51 o 
   5   5   4       36.78       35.40      2.55 o 
   6   5   4      262.83      283.54      5.96 o 
   7   5   4        2.57       -1.17      2.07 o 
   8   5   4        0.36        1.52      2.58 o 
   9   5   4        2.22       -2.54      2.54 o 
  10   5   4        5.38        6.77      2.92 o 
  11   5   4       19.20       18.81      4.54 o 
  12   5   4        4.30        2.48      3.10 o 
  13   5   4        0.69        5.33      3.23 o 
 -14   6   4        1.63       -2.99      2.99 o 
 -13   6   4        1.63        0.97      3.00 o 
 -12   6   4       16.71       20.32      1.98 o 
 -11   6   4       30.72       24.75      2.54 o 
 -10   6   4       36.86       25.42      2.89 o 
  -9   6   4       26.86       32.93      2.22 o 
  -8   6   4       25.98       31.75      1.98 o 
  -7   6   4      239.61      229.31      4.11 o 
  -6   6   4       71.45       89.17      2.55 o 
  -5   6   4       46.88       43.72      2.19 o 
  -4   6   4        1.53        3.79      1.14 o 
  -3   6   4      368.06      418.72      5.66 o 
  -2   6   4     8780.67     9185.96     89.35 o 
  -1   6   4      320.86      325.59      4.72 o 
   0   6   4      924.42      949.73     12.06 o 
   1   6   4       79.55       79.19      2.27 o 
   2   6   4      441.56      401.45      6.01 o 
   3   6   4       13.07        6.98      1.50 o 
   4   6   4       19.47       26.84      2.64 o 
   5   6   4        0.53        2.68      1.71 o 
   6   6   4       22.56       27.26      2.32 o 
   7   6   4      129.17      116.69      4.56 o 
   8   6   4      593.72      577.82     13.05 o 
   9   6   4       64.60       58.84      4.14 o 
  10   6   4       13.53       10.38      3.09 o 
  11   6   4        1.14       -1.97      2.89 o 
  12   6   4       21.98       21.27      3.65 o 
 -14   7   4        0.92       -2.42      3.13 o 
 -13   7   4        4.79       -0.93      3.12 o 
 -12   7   4       16.16        8.47      3.19 o 
 -11   7   4      106.86      101.40      3.96 o 
 -10   7   4      178.87      171.32      4.22 o 
  -9   7   4      379.27      393.98      6.70 o 
  -8   7   4       22.51       26.57      2.13 o 
  -7   7   4      235.41      239.30      4.28 o 
  -6   7   4       36.44       44.65      1.96 o 
  -5   7   4       53.16       54.40      2.32 o 
  -4   7   4      249.96      240.99      4.49 o 
  -3   7   4      805.49      894.44     11.49 o 
  -2   7   4       58.88       69.34      2.33 o 
  -1   7   4        9.37       10.72      1.52 o 
   0   7   4       66.59       60.97      2.26 o 
   1   7   4      521.73      503.51      7.14 o 
   2   7   4      599.72      581.07      7.51 o 
   3   7   4       85.38       74.54      2.73 o 
   4   7   4       16.28       25.92      2.15 o 
   5   7   4      270.73      274.72      5.86 o 
   6   7   4       48.02       47.63      2.64 o 
   7   7   4       87.35       93.66      4.08 o 
   8   7   4       32.61       39.25      6.95 o 
   9   7   4       81.11       70.46      5.81 o 
  10   7   4       89.28       83.21      4.90 o 
  11   7   4        0.02       -2.70      2.70 o 
  12   7   4       20.52       21.52      3.67 o 
 -14   8   4        3.07        1.35      3.94 o 
 -13   8   4        3.10       -0.17      4.17 o 
 -12   8   4        4.67        2.81      3.71 o 
 -11   8   4       37.81       45.55      3.29 o 
 -10   8   4       51.56       41.01      2.31 o 
  -9   8   4      133.20      126.04      4.68 o 
  -8   8   4      242.62      243.36      5.71 o 
  -7   8   4      220.84      212.78      5.87 o 
  -6   8   4        0.09        0.93      1.30 o 
  -5   8   4       26.21       24.80      1.73 o 
  -4   8   4        4.07        2.33      1.26 o 
  -3   8   4      806.38      872.49     11.32 o 
  -2   8   4      617.39      629.89      8.16 o 
  -1   8   4       79.61       66.24      2.45 o 
   0   8   4       85.28       71.28      2.30 o 
   1   8   4       23.67       18.08      1.87 o 
   2   8   4      119.03      120.90      3.68 o 
   3   8   4       18.39       23.88      1.55 o 
   4   8   4      652.80      681.33     10.11 o 
   5   8   4      174.47      210.82      5.32 o 
   6   8   4       57.13       64.02      3.27 o 
   7   8   4       31.52       30.49      2.85 o 
   8   8   4      289.31      280.44      7.21 o 
   9   8   4        7.60        5.04      2.78 o 
  10   8   4        3.81        1.04      2.70 o 
  11   8   4       40.08       44.18      3.85 o 
  12   8   4        0.67       -3.57      4.45 o 
 -14   9   4        3.06        3.23      5.68 o 
 -13   9   4       32.33       36.49      5.24 o 
 -12   9   4       16.87       11.74      4.13 o 
 -11   9   4      159.02      164.33      6.79 o 
 -10   9   4        1.41        4.52      1.77 o 
  -9   9   4       39.27       42.28      2.51 o 
  -8   9   4      440.77      408.12      7.82 o 
  -7   9   4      360.59      341.29      6.10 o 
  -6   9   4       15.28       19.04      2.39 o 
  -5   9   4      151.19      146.50      3.48 o 
  -4   9   4      113.71      120.42      3.16 o 
  -3   9   4       29.56       31.00      1.98 o 
  -2   9   4      414.29      421.48      6.63 o 
  -1   9   4       61.56       60.30      2.40 o 
   0   9   4      183.58      229.22      4.23 o 
   1   9   4       39.01       28.61      1.82 o 
   2   9   4      155.16      175.96      3.74 o 
   3   9   4      351.43      318.43      7.64 o 
   4   9   4      175.76      189.19      4.47 o 
   5   9   4       22.15       23.45      2.28 o 
   6   9   4       57.29       48.74      3.25 o 
   7   9   4       95.56       79.52      3.98 o 
   8   9   4       11.70       10.54      2.61 o 
   9   9   4      200.61      190.96     11.22 o 
  10   9   4       51.96       58.90      4.04 o 
  11   9   4        0.09       -4.41      4.41 o 
  12   9   4        0.91        2.92      5.03 o 
 -13  10   4       12.08       18.52      5.26 o 
 -12  10   4        1.98       -0.56      4.26 o 
 -11  10   4       10.00       14.57      4.32 o 
 -10  10   4      396.29      404.51      8.34 o 
  -9  10   4      157.04      163.73      7.39 o 
  -8  10   4        5.06        2.30      1.99 o 
  -7  10   4       37.40       26.75      4.98 o 
  -6  10   4        0.97       -1.25      1.25 o 
  -5  10   4        0.61       -1.01      1.30 o 
  -4  10   4       83.51       85.63      4.12 o 
  -3  10   4       52.54       60.56      2.50 o 
  -2  10   4      265.20      282.15      5.21 o 
  -1  10   4      598.24      634.50      8.95 o 
   0  10   4       21.82       23.64      1.89 o 
   1  10   4       34.82       42.11      2.37 o 
   2  10   4        0.01        0.65      1.08 o 
   3  10   4        1.82        1.96      1.20 o 
   4  10   4       10.40       11.10      1.88 o 
   5  10   4        4.85        7.39      1.97 o 
   6  10   4      189.58      171.62      5.56 o 
   7  10   4        1.10       -0.86      2.13 o 
   8  10   4        0.94       -0.45      2.24 o 
   9  10   4        4.90        8.76      2.76 o 
  10  10   4       19.24       18.36      5.37 o 
  11  10   4       74.27       96.32      8.18 o 
  12  10   4       65.89      100.37      8.62 o 
 -13  11   4        2.30        6.78      5.65 o 
 -12  11   4        1.84        6.23      5.01 o 
 -11  11   4      181.36      184.85      8.35 o 
 -10  11   4       48.99       61.10      5.55 o 
  -9  11   4        7.36        7.45      2.45 o 
  -8  11   4       27.97       20.91      2.35 o 
  -7  11   4       91.92       96.46      3.82 o 
  -6  11   4       39.35       37.75      2.31 o 
  -5  11   4        1.46        1.65      1.47 o 
  -4  11   4      149.46      144.48      3.84 o 
  -3  11   4       15.45       18.40      1.83 o 
  -2  11   4       37.56       38.97      2.26 o 
  -1  11   4        1.66       -1.35      1.35 o 
   0  11   4      156.04      148.53      3.77 o 
   1  11   4      429.90      473.79      9.98 o 
   2  11   4        5.01        1.62      1.10 o 
   3  11   4       24.56       26.88      2.11 o 
   4  11   4      231.77      224.89      5.97 o 
   5  11   4      113.01      116.78      5.25 o 
   6  11   4       31.87       21.78      2.77 o 
   7  11   4       81.94       69.81      3.85 o 
   8  11   4      108.32      114.08      6.08 o 
   9  11   4        2.11       -2.62      3.46 o 
  10  11   4        5.23       10.18      5.19 o 
  11  11   4       11.90        9.78      8.98 o 
 -13  12   4       24.56       19.82      6.06 o 
 -12  12   4        0.24       -1.25      5.13 o 
 -11  12   4       43.33       42.58      5.32 o 
 -10  12   4        6.14        9.77      4.29 o 
  -9  12   4       12.90       15.20      1.98 o 
  -8  12   4       78.55       69.56      3.30 o 
  -7  12   4       28.16       30.54      2.61 o 
  -6  12   4      223.39      230.20      5.76 o 
  -5  12   4      435.66      430.88      7.48 o 
  -4  12   4       76.67       71.72      3.16 o 
  -3  12   4        0.06        1.15      1.51 o 
  -2  12   4        2.21        1.44      1.44 o 
  -1  12   4        4.44        4.20      1.49 o 
   0  12   4       90.06       93.08      2.91 o 
   1  12   4        0.03       -0.87      1.37 o 
   2  12   4      274.31      248.35      4.79 o 
   3  12   4        9.96       11.89      1.74 o 
   4  12   4      216.03      220.85      6.72 o 
   5  12   4        7.22        2.05      2.83 o 
   6  12   4        8.87       14.11      3.30 o 
   7  12   4        2.96       -0.50      2.57 o 
   8  12   4        1.82        0.14      3.52 o 
   9  12   4        0.36        9.77      7.70 o 
  10  12   4       19.44       20.75      8.77 o 
  11  12   4        9.27       12.92      8.55 o 
 -12  13   4        4.89       -0.99      5.06 o 
 -11  13   4       14.81       16.53      4.72 o 
 -10  13   4        4.45        3.23      4.22 o 
  -9  13   4        0.11       -1.93      1.93 o 
  -8  13   4       13.02       10.71      2.07 o 
  -7  13   4      301.44      262.87      7.36 o 
  -6  13   4       88.78       92.80      3.64 o 
  -5  13   4      801.38      775.48     10.92 o 
  -4  13   4      275.79      261.11      5.03 o 
  -3  13   4        0.74        1.93      1.61 o 
  -2  13   4      299.52      292.66      5.32 o 
  -1  13   4        9.22        5.25      1.65 o 
   0  13   4      523.71      497.82      7.30 o 
   1  13   4      179.67      165.72      3.92 o 
   2  13   4      438.76      433.51      7.59 o 
   3  13   4       52.21       52.08      3.23 o 
   4  13   4       26.01       32.44      3.86 o 
   5  13   4      197.22      206.41      7.67 o 
   6  13   4        9.32        3.56      2.78 o 
   7  13   4       34.29       33.23      5.66 o 
   8  13   4        1.87        1.94      2.39 o 
   9  13   4      115.21      100.86     12.44 o 
  10  13   4        4.15        4.66      8.77 o 
  11  13   4        6.79       -2.78      8.73 o 
 -12  14   4       29.54       16.56      6.11 o 
 -11  14   4        6.47       -0.27      4.33 o 
 -10  14   4        1.71       -3.93      3.93 o 
  -9  14   4        0.48       -3.71      3.71 o 
  -8  14   4        8.53        8.38      2.01 o 
  -7  14   4       20.75       22.74      2.41 o 
  -6  14   4       19.60       17.59      2.28 o 
  -5  14   4       77.38       67.40      3.11 o 
  -4  14   4       16.46       16.61      2.21 o 
  -3  14   4       31.02       35.63      2.28 o 
  -2  14   4       26.58       23.88      2.13 o 
  -1  14   4      116.85      117.16      3.44 o 
   0  14   4      217.01      203.93      4.47 o 
   1  14   4      818.84      807.06     11.36 o 
   2  14   4      172.91      172.54      4.70 o 
   3  14   4       86.29       79.39      3.20 o 
   4  14   4        1.35        0.19      6.06 o 
   5  14   4        0.20        0.17      4.19 o 
   6  14   4       95.15       90.25      5.30 o 
   7  14   4       17.17       24.29      6.21 o 
   8  14   4       12.47       17.32      3.13 o 
   9  14   4        5.71        9.36      8.07 o 
  10  14   4        0.06       -3.18      8.40 o 
 -12  15   4        4.71        9.17      8.09 o 
 -11  15   4       32.73       37.80      5.51 o 
 -10  15   4        1.69       -4.00      4.00 o 
  -9  15   4        3.02        4.34      4.11 o 
  -8  15   4        2.57        2.02      1.76 o 
  -7  15   4       16.19       20.59      2.49 o 
  -6  15   4      191.44      199.07      5.32 o 
  -5  15   4      286.19      307.06      6.26 o 
  -4  15   4      362.00      318.61      6.07 o 
  -3  15   4      314.40      290.00      5.55 o 
  -2  15   4      156.68      146.31      3.94 o 
  -1  15   4       19.62       19.53      2.05 o 
   0  15   4      650.89      667.82      9.30 o 
   1  15   4      185.15      182.74      4.72 o 
   2  15   4      288.86      261.52      5.84 o 
   3  15   4      482.91      438.13      8.20 o 
   4  15   4       81.07       93.06      5.65 o 
   5  15   4       50.31       53.24      5.37 o 
   6  15   4       75.11       85.71      5.39 o 
   7  15   4       30.84       34.43      3.76 o 
   8  15   4       43.15       44.91      3.92 o 
   9  15   4        1.93       -6.70      7.33 o 
  10  15   4        0.74       -3.92      8.07 o 
 -11  16   4       15.42       16.51      5.16 o 
 -10  16   4        3.84        6.87      4.44 o 
  -9  16   4       57.25       61.32      5.94 o 
  -8  16   4        0.58       -1.98      1.98 o 
  -7  16   4       12.58       13.54      2.86 o 
  -6  16   4        0.00        0.45      2.14 o 
  -5  16   4       18.16       18.35      2.32 o 
  -4  16   4      146.25      118.85      4.13 o 
  -3  16   4       14.07       14.41      2.05 o 
  -2  16   4       15.89       12.58      2.00 o 
  -1  16   4       11.02       17.57      2.08 o 
   0  16   4       57.96       56.46      2.97 o 
   1  16   4       36.80       39.82      2.61 o 
   2  16   4       72.59       61.54      3.05 o 
   3  16   4       36.62       33.41      2.31 o 
   4  16   4       33.48       34.41      3.59 o 
   5  16   4      325.39      300.92     15.17 o 
   6  16   4       19.22       21.38      3.91 o 
   7  16   4        2.38        4.17      2.98 o 
   8  16   4        3.55       -2.80      2.80 o 
   9  16   4       17.60       23.31      9.92 o 
  10  16   4        0.01       -6.66      8.88 o 
 -11  17   4        0.02        1.96      4.69 o 
 -10  17   4       28.44       26.60      5.43 o 
  -9  17   4       11.30        6.16      4.39 o 
  -8  17   4       11.82       15.05      2.07 o 
  -7  17   4       91.41       90.73      3.98 o 
  -6  17   4        4.04        0.29      2.13 o 
  -5  17   4        5.96        2.16      2.09 o 
  -4  17   4        3.89        1.27      2.06 o 
  -3  17   4       16.68        8.59      2.20 o 
  -2  17   4      171.65      153.72      4.17 o 
  -1  17   4      197.96      181.96      5.41 o 
   0  17   4       80.40       76.23      3.33 o 
   1  17   4       98.01       75.04      3.50 o 
   2  17   4      343.71      335.49      6.95 o 
   3  17   4       54.04       61.63      2.98 o 
   4  17   4        0.18       -0.76      2.74 o 
   5  17   4       13.84       18.97      4.75 o 
   6  17   4       18.60       21.55      3.81 o 
   7  17   4       25.78       28.92      3.90 o 
   8  17   4        1.91        5.20      3.02 o 
   9  17   4        7.45       18.27      9.85 o 
 -10  18   4       34.75       46.67      6.09 o 
  -9  18   4        0.18       -2.26      4.23 o 
  -8  18   4       13.22        7.97      3.04 o 
  -7  18   4        2.37        1.99      2.04 o 
  -6  18   4       12.14        8.57      2.38 o 
  -5  18   4      101.44      100.04      3.90 o 
  -4  18   4       29.84       23.37      2.61 o 
  -3  18   4        0.14       -1.90      1.90 o 
  -2  18   4        1.51       -1.77      1.77 o 
  -1  18   4       11.30       11.69      2.38 o 
   0  18   4       66.33       59.85      3.41 o 
   1  18   4       64.37       54.56      3.59 o 
   2  18   4        4.77        0.59      2.24 o 
   3  18   4        3.74        4.56      2.30 o 
   4  18   4       28.91       37.70      3.78 o 
   5  18   4      100.47      120.83      7.38 o 
   6  18   4      117.76      107.43      6.55 o 
   7  18   4        0.00        0.42      3.10 o 
   8  18   4        1.44       -1.54      3.23 o 
 -10  19   4        7.47       -1.89      7.25 o 
  -9  19   4       80.34      107.49      8.20 o 
  -8  19   4        6.81       -1.86      6.01 o 
  -7  19   4       72.61       75.02      3.58 o 
  -6  19   4        9.31        3.52      2.28 o 
  -5  19   4       20.95       19.21      2.87 o 
  -4  19   4       31.79       29.86      2.76 o 
  -3  19   4        0.30       -0.94      2.01 o 
  -2  19   4        9.05       12.52      2.48 o 
  -1  19   4       35.41       32.43      2.95 o 
   0  19   4        5.49        0.85      2.43 o 
   1  19   4        0.95       -2.27      2.27 o 
   2  19   4       42.21       40.25      3.89 o 
   3  19   4       41.96       42.05      4.11 o 
   4  19   4        0.19        1.71      3.15 o 
   5  19   4       73.29       85.61      5.06 o 
   6  19   4        0.05       -1.59      3.47 o 
   7  19   4        2.60        1.79      4.74 o 
   8  19   4        5.23       10.20      6.67 o 
  -9  20   4        1.93       -0.02      4.91 o 
  -8  20   4        0.52       -3.79      4.78 o 
  -7  20   4        7.21        7.95      2.32 o 
  -6  20   4       17.71       12.25      2.62 o 
  -5  20   4       34.68       44.62      5.40 o 
  -4  20   4       12.72       13.69      2.51 o 
  -3  20   4       66.59       52.04      3.80 o 
  -2  20   4       10.13       18.70      2.72 o 
  -1  20   4        1.25        4.41      2.47 o 
   0  20   4        9.39        3.21      2.52 o 
   1  20   4        0.02        1.15      2.36 o 
   2  20   4       15.20        8.51      3.26 o 
   3  20   4       11.69       11.61      3.50 o 
   4  20   4        0.26        2.69      3.17 o 
   5  20   4        5.87        0.83      4.33 o 
   6  20   4        2.30        8.86      3.96 o 
   7  20   4        0.10        0.61      3.49 o 
  -8  21   4       66.96       72.53      7.13 o 
  -7  21   4       77.32       90.86      4.04 o 
  -6  21   4        0.35        0.80      3.06 o 
  -5  21   4       13.43       17.58      3.08 o 
  -4  21   4       67.29       65.51      4.30 o 
  -3  21   4       17.30       17.21      2.83 o 
  -2  21   4        4.88        6.27      2.46 o 
  -1  21   4       15.47       18.36      3.47 o 
   0  21   4       21.70       22.14      3.51 o 
   1  21   4        6.34        0.58      2.92 o 
   2  21   4        1.14       -1.59      2.64 o 
   3  21   4       14.87       16.80      4.66 o 
   4  21   4        0.55       -4.16      5.84 o 
   5  21   4        6.33        1.77      3.32 o 
   6  21   4        0.29        2.62      4.28 o 
  -7  22   4        7.09        8.31      2.41 o 
  -6  22   4        0.00        4.72      2.70 o 
  -5  22   4       85.74       88.00      4.77 o 
  -4  22   4       89.57       93.98      5.12 o 
  -3  22   4       59.63       61.10      3.92 o 
  -2  22   4        0.93       -0.06      2.42 o 
  -1  22   4        0.02        0.66      2.91 o 
   0  22   4       34.28       41.46      4.20 o 
   1  22   4        2.40       -3.18      3.18 o 
   2  22   4        1.02        2.35      2.54 o 
   3  22   4        1.61       -1.25      4.31 o 
   4  22   4        0.66       -0.40      3.47 o 
   5  22   4        4.94        5.49      4.16 o 
  -6  23   4        0.36        2.30      3.84 o 
  -5  23   4        2.08        0.69      2.97 o 
  -4  23   4       23.97       34.23      3.42 o 
  -3  23   4       34.47       47.26      4.81 o 
  -2  23   4        0.66        1.58      2.75 o 
  -1  23   4       57.09       70.25      5.51 o 
   0  23   4        1.78        7.97      3.30 o 
   1  23   4       13.66       16.27      5.94 o 
   2  23   4        0.50        5.56      3.48 o 
   3  23   4        1.17       -3.03      3.50 o 
   4  23   4       15.83        5.57      3.96 o 
  -4  24   4       78.16       95.14      7.19 o 
  -3  24   4       21.14       19.61      3.22 o 
  -2  24   4       11.40       13.43      3.37 o 
  -1  24   4        0.00        0.48      3.02 o 
   0  24   4       28.50       42.01      4.14 o 
   1  24   4       30.85       32.31      6.98 o 
   2  24   4       12.47       15.79      2.68 o 
 -14   1   5        1.20        1.31      2.36 o 
 -13   1   5       19.97       21.06      3.20 o 
 -12   1   5       81.78       81.17      3.66 o 
 -11   1   5       21.69       21.93      2.55 o 
 -10   1   5       10.25       14.99      2.21 o 
  -9   1   5       80.93       74.17      2.86 o 
  -8   1   5       33.96       29.18      2.10 o 
  -7   1   5      951.38      963.90     11.96 o 
  -6   1   5        0.53        0.84      1.27 o 
  -5   1   5       18.94       15.77      1.42 o 
  -4   1   5      205.85      212.82      3.80 o 
  -3   1   5      595.09      632.84      7.39 o 
  -2   1   5       10.98       13.04      1.25 o 
  -1   1   5     2204.20     2304.60     21.10 o 
   0   1   5       68.28       65.35      2.05 o 
   1   1   5      132.48      165.83      3.37 o 
   2   1   5      528.63      558.78      8.45 o 
   3   1   5        8.05       11.92      1.65 o 
   4   1   5      396.22      387.12      8.45 o 
   5   1   5        2.48        1.44      1.13 o 
   6   1   5       28.55       29.15      2.24 o 
   7   1   5      508.16      494.74      9.66 o 
   8   1   5       35.66       34.28      2.58 o 
   9   1   5        2.11       -0.89      2.55 o 
  10   1   5       49.28       51.42      3.57 o 
  11   1   5        3.34        2.41      7.37 o 
  12   1   5        1.62        2.75      4.55 o 
 -14   2   5        0.05       -0.26      2.19 o 
 -13   2   5       15.26       10.61      2.37 o 
 -12   2   5        7.61        4.11      2.14 o 
 -11   2   5      240.74      265.33      6.28 o 
 -10   2   5      123.79      138.86      6.01 o 
  -9   2   5        7.66        7.60      1.78 o 
  -8   2   5      191.07      214.41      4.57 o 
  -7   2   5       26.02       23.44      2.67 o 
  -6   2   5      100.45       92.72      2.74 o 
  -5   2   5      378.19      339.40      5.33 o 
  -4   2   5      273.65      267.69      4.22 o 
  -3   2   5      134.83      120.98      2.66 o 
  -2   2   5      290.13      257.24      3.83 o 
  -1   2   5     5707.39     5720.36     60.71 o 
   0   2   5        7.34        8.83      1.29 o 
   1   2   5       74.06       96.63      2.49 o 
   2   2   5       30.07       27.55      2.01 o 
   3   2   5        0.26       -0.10      1.40 o 
   4   2   5      130.83      134.34      6.74 o 
   5   2   5        0.03       -0.06      1.35 o 
   6   2   5      226.71      227.84      5.18 o 
   7   2   5      272.93      269.42      8.28 o 
   8   2   5       44.22       34.54      3.72 o 
   9   2   5       13.09        5.02      3.00 o 
  10   2   5       64.12       73.40      4.44 o 
  11   2   5       91.64      114.48      5.08 o 
  12   2   5       28.03       27.87      5.39 o 
 -14   3   5        0.26        0.22      2.18 o 
 -13   3   5       20.47       18.79      2.47 o 
 -12   3   5       26.63       20.80      2.56 o 
 -11   3   5       37.66       34.61      2.82 o 
 -10   3   5      102.05      107.71      3.90 o 
  -9   3   5        0.57       -1.04      1.51 o 
  -8   3   5      215.25      211.61      4.94 o 
  -7   3   5      690.24      703.41      8.86 o 
  -6   3   5        1.65        1.15      1.39 o 
  -5   3   5      189.20      188.25      3.75 o 
  -4   3   5     2220.12     2259.06     23.11 o 
  -3   3   5     1805.91     1843.95     17.33 o 
  -2   3   5        6.58        6.55      1.18 o 
  -1   3   5     1722.63     1684.30     16.64 o 
   0   3   5      224.28      237.87      3.82 o 
   1   3   5      162.84      183.54      4.94 o 
   2   3   5       82.61       63.77      2.33 o 
   3   3   5      187.72      227.96      5.59 o 
   4   3   5      321.07      334.67      6.54 o 
   5   3   5       15.59       18.11      1.90 o 
   6   3   5        7.76        5.83      2.26 o 
   7   3   5       31.69       26.58      3.41 o 
   8   3   5        1.32       -1.79      3.78 o 
   9   3   5       64.72       63.04      4.48 o 
  10   3   5       15.17       15.93      3.42 o 
  11   3   5       25.35       27.48      3.55 o 
  12   3   5        3.19       -0.22      4.41 o 
 -14   4   5       25.09       30.88      2.95 o 
 -13   4   5        6.62        6.44      2.20 o 
 -12   4   5       72.72       68.53      3.37 o 
 -11   4   5        3.72        0.27      2.55 o 
 -10   4   5       14.54       10.09      2.16 o 
  -9   4   5       41.99       40.80      2.58 o 
  -8   4   5        0.06        2.06      1.60 o 
  -7   4   5        5.37        5.89      1.58 o 
  -6   4   5      462.01      497.45      6.87 o 
  -5   4   5      219.42      217.55      4.08 o 
  -4   4   5       29.85       37.89      1.80 o 
  -3   4   5      287.05      301.12      4.56 o 
  -2   4   5     2497.80     2554.89     24.50 o 
  -1   4   5     1354.79     1380.25     16.72 o 
   0   4   5     1575.06     1567.47     16.46 o 
   1   4   5        7.71       13.40      1.53 o 
   2   4   5      339.50      367.41      5.89 o 
   3   4   5      450.02      465.20      9.47 o 
   4   4   5        4.07        2.15      1.86 o 
   5   4   5      142.97      151.60      4.48 o 
   6   4   5       85.97       93.84      5.86 o 
   7   4   5      128.22      137.70      6.81 o 
   8   4   5       40.89       44.16      4.05 o 
   9   4   5       58.21       65.71      4.58 o 
  10   4   5      124.63      143.93      6.46 o 
  11   4   5       12.28       17.86      4.06 o 
  12   4   5       11.03       16.92      3.61 o 
 -14   5   5        1.32        0.08      1.98 o 
 -13   5   5       11.94       10.43      2.23 o 
 -12   5   5       40.99       34.04      2.78 o 
 -11   5   5       19.91       17.78      2.40 o 
 -10   5   5      138.24      134.64      4.11 o 
  -9   5   5      360.30      356.71      6.67 o 
  -8   5   5      505.70      542.45      8.00 o 
  -7   5   5       62.09       58.03      2.39 o 
  -6   5   5      238.11      232.49      4.78 o 
  -5   5   5        0.01       -1.05      1.13 o 
  -4   5   5       86.88       87.47      2.61 o 
  -3   5   5      471.91      514.24      6.49 o 
  -2   5   5     9726.11     9550.73     88.43 o 
  -1   5   5     1460.95     1479.01     21.08 o 
   0   5   5       78.54       76.48      2.62 o 
   1   5   5      227.19      215.28      4.42 o 
   2   5   5     1289.09     1329.91     16.09 o 
   3   5   5      561.20      565.48     12.56 o 
   4   5   5      166.81      165.76      6.25 o 
   5   5   5       39.26       37.78      3.07 o 
   6   5   5        5.30        4.07      2.43 o 
   7   5   5        1.45        2.42      4.52 o 
   8   5   5       54.33       53.98      4.32 o 
   9   5   5       22.82        7.00      3.85 o 
  10   5   5        1.06        1.51      3.04 o 
  11   5   5        1.01       -1.36      3.07 o 
  12   5   5        0.09       -0.10      3.22 o 
 -14   6   5       26.08       34.39      5.66 o 
 -13   6   5        2.58       -1.88      2.32 o 
 -12   6   5       83.48       87.68      5.15 o 
 -11   6   5       22.97       20.89      2.28 o 
 -10   6   5       12.34       13.67      2.10 o 
  -9   6   5       82.62       84.57      3.53 o 
  -8   6   5      606.13      580.74      8.43 o 
  -7   6   5       61.18       59.95      2.45 o 
  -6   6   5        2.68        3.83      1.50 o 
  -5   6   5        0.63        1.08      1.22 o 
  -4   6   5      178.18      186.13      3.75 o 
  -3   6   5       13.59       13.49      1.86 o 
  -2   6   5     3104.03     2984.53     29.96 o 
  -1   6   5      334.12      345.66      7.42 o 
   0   6   5      484.56      503.60      7.62 o 
   1   6   5      214.34      200.82      3.97 o 
   2   6   5       10.41       13.90      1.64 o 
   3   6   5      253.46      258.54      5.27 o 
   4   6   5       34.69       34.04      2.57 o 
   5   6   5       44.01       48.47      5.37 o 
   6   6   5      555.31      561.40     11.28 o 
   7   6   5      355.60      352.68      8.49 o 
   8   6   5        6.88        8.57      3.34 o 
   9   6   5       15.36       12.33      3.38 o 
  10   6   5        0.77       -3.74      3.74 o 
  11   6   5        8.44       13.09      5.94 o 
  12   6   5        0.34       -3.20      3.20 o 
 -14   7   5        1.37        3.25      4.29 o 
 -13   7   5        2.68        2.78      2.39 o 
 -12   7   5       21.39       25.30      2.67 o 
 -11   7   5        0.37       -1.40      1.90 o 
 -10   7   5       13.76        7.84      2.16 o 
  -9   7   5      115.03      130.10      4.78 o 
  -8   7   5      419.60      434.01      7.51 o 
  -7   7   5       38.25       41.15      2.37 o 
  -6   7   5      561.67      570.33      8.37 o 
  -5   7   5       39.82       40.45      2.06 o 
  -4   7   5       30.56       31.07      1.88 o 
  -3   7   5       73.82       72.87      2.48 o 
  -2   7   5        1.59        1.51      1.60 o 
  -1   7   5        3.66        1.14      2.02 o 
   0   7   5        2.96        2.59      1.18 o 
   1   7   5       96.88       84.41      2.69 o 
   2   7   5       15.57       10.04      1.55 o 
   3   7   5       16.98       14.65      2.40 o 
   4   7   5      114.86      100.80      3.92 o 
   5   7   5      144.74      129.64      5.05 o 
   6   7   5       37.80       35.13      3.26 o 
   7   7   5      113.58      116.97      8.15 o 
   8   7   5      111.88      107.68      8.55 o 
   9   7   5        9.41        5.34      3.08 o 
  10   7   5       20.43       15.09      3.53 o 
  11   7   5        8.38       17.18      3.70 o 
  12   7   5       11.06       20.08      4.73 o 
 -13   8   5       34.16       32.72      5.66 o 
 -12   8   5      131.93      135.75      6.26 o 
 -11   8   5        2.41        0.13      2.17 o 
 -10   8   5        2.72        0.27      1.99 o 
  -9   8   5      668.41      652.08     10.74 o 
  -8   8   5        2.04       -0.08      2.02 o 
  -7   8   5      105.46       96.46      3.46 o 
  -6   8   5       34.85       36.80      2.19 o 
  -5   8   5       76.59       87.41      2.75 o 
  -4   8   5       84.94       93.99      3.35 o 
  -3   8   5        0.16       -0.16      1.37 o 
  -2   8   5      152.31      124.40      3.41 o 
  -1   8   5      492.29      564.98     10.18 o 
   0   8   5      308.49      293.88      6.42 o 
   1   8   5        5.88        6.86      1.68 o 
   2   8   5     1115.84     1115.59     22.94 o 
   3   8   5        0.62        1.43      1.45 o 
   4   8   5     1298.65     1264.46     21.24 o 
   5   8   5      362.92      369.21      8.66 o 
   6   8   5       90.32       71.75      4.05 o 
   7   8   5      136.83      139.81      5.50 o 
   8   8   5        2.02        1.29      2.83 o 
   9   8   5      150.18      147.57      8.87 o 
  10   8   5        0.15       -0.72      2.93 o 
  11   8   5        1.00       -0.28      3.19 o 
 -13   9   5       11.62        7.94      4.46 o 
 -12   9   5       82.96       84.64      4.27 o 
 -11   9   5        0.10        0.14      2.49 o 
 -10   9   5       33.51       34.97      2.98 o 
  -9   9   5      297.24      280.35      7.58 o 
  -8   9   5       22.28       18.08      2.33 o 
  -7   9   5      106.46      104.36      3.56 o 
  -6   9   5       11.00       12.74      2.45 o 
  -5   9   5        5.91        9.05      1.62 o 
  -4   9   5      106.89      107.54      3.25 o 
  -3   9   5      277.30      299.99      5.31 o 
  -2   9   5       20.89       14.95      1.94 o 
  -1   9   5      162.00      165.09      4.14 o 
   0   9   5        3.72        3.50      1.52 o 
   1   9   5      753.70      686.54     10.35 o 
   2   9   5        0.65        4.12      1.29 o 
   3   9   5       15.44       16.39      1.88 o 
   4   9   5      197.02      186.20      6.07 o 
   5   9   5       32.98       29.34      3.23 o 
   6   9   5        0.21       -2.58      2.58 o 
   7   9   5       41.54       34.86      4.54 o 
   8   9   5       14.08       15.25      3.38 o 
   9   9   5       41.38       37.41      4.47 o 
  10   9   5       25.60       42.16      4.06 o 
  11   9   5        0.97        5.56      5.08 o 
 -13  10   5        3.56       -1.93      5.71 o 
 -12  10   5        1.93        0.92      5.42 o 
 -11  10   5       22.07       15.82      2.32 o 
 -10  10   5        8.40        6.87      2.25 o 
  -9  10   5        1.13        1.04      2.15 o 
  -8  10   5       30.48       27.79      4.14 o 
  -7  10   5      105.54      108.97      3.96 o 
  -6  10   5      194.53      196.57      5.61 o 
  -5  10   5      206.26      213.53      4.98 o 
  -4  10   5        1.77        2.87      2.03 o 
  -3  10   5        2.85        2.74      1.67 o 
  -2  10   5       99.51       94.83      4.44 o 
  -1  10   5        0.82        0.07      1.59 o 
   0  10   5      110.80      112.17      3.30 o 
   1  10   5      124.48      124.99      3.69 o 
   2  10   5      132.00      130.78      3.38 o 
   3  10   5      335.08      352.70     11.50 o 
   4  10   5      134.48      121.87      6.77 o 
   5  10   5       21.10       14.80      2.92 o 
   6  10   5       14.44        8.41      2.67 o 
   7  10   5      198.77      185.04      6.34 o 
   8  10   5       62.73       61.44      6.83 o 
   9  10   5       36.36       34.15      3.91 o 
  10  10   5        1.18        0.89      3.01 o 
  11  10   5        2.18       11.97      5.59 o 
 -13  11   5        0.07       -4.56     10.03 o 
 -12  11   5       17.32       28.15      6.47 o 
 -11  11   5       11.16        9.71      2.05 o 
 -10  11   5       11.44       13.95      2.36 o 
  -9  11   5        4.15        3.27      2.17 o 
  -8  11   5       36.23       28.90      3.10 o 
  -7  11   5        0.95       -0.79      2.04 o 
  -6  11   5        2.17        1.59      1.83 o 
  -5  11   5        9.29        1.77      1.88 o 
  -4  11   5       91.34       80.43      3.15 o 
  -3  11   5      178.77      178.70      5.84 o 
  -2  11   5      551.96      551.87      8.54 o 
  -1  11   5       31.24       29.14      2.58 o 
   0  11   5       13.48       17.41      2.06 o 
   1  11   5      446.44      457.68      7.42 o 
   2  11   5       22.21       20.58      2.46 o 
   3  11   5        8.00        5.68      1.91 o 
   4  11   5      489.52      455.95     10.68 o 
   5  11   5      137.57      140.77      5.61 o 
   6  11   5       35.15       28.66      5.04 o 
   7  11   5       12.93       12.18      3.24 o 
   8  11   5      151.10      164.69      7.88 o 
   9  11   5        5.99       -0.73      3.23 o 
  10  11   5        3.73       12.95      8.81 o 
  11  11   5        0.14       -0.19      8.07 o 
 -12  12   5       15.86       22.58      7.94 o 
 -11  12   5        0.21       -4.28      4.28 o 
 -10  12   5      133.68      131.79      4.50 o 
  -9  12   5      104.17      104.03      5.03 o 
  -8  12   5       39.33       29.83      2.84 o 
  -7  12   5        6.35        6.48      2.33 o 
  -6  12   5      296.31      309.70      8.67 o 
  -5  12   5       98.84       92.70      3.46 o 
  -4  12   5       45.60       49.32      2.71 o 
  -3  12   5      274.54      301.33      5.98 o 
  -2  12   5      144.93      141.53      4.10 o 
  -1  12   5       18.66       12.94      2.06 o 
   0  12   5       20.98       22.51      2.24 o 
   1  12   5      706.76      729.67     11.91 o 
   2  12   5        5.10        1.65      2.09 o 
   3  12   5       13.85        4.58      2.02 o 
   4  12   5      329.50      316.76      9.75 o 
   5  12   5       55.05       36.37      4.17 o 
   6  12   5        0.11       -2.85      2.85 o 
   7  12   5        0.02       -1.64      2.78 o 
   8  12   5       22.32       30.41      6.01 o 
   9  12   5       36.37       39.38      7.35 o 
  10  12   5        0.74       -7.18      7.18 o 
 -12  13   5       21.70       28.65      6.76 o 
 -11  13   5       42.64       49.00      5.99 o 
 -10  13   5       40.63       42.85      3.48 o 
  -9  13   5       49.88       51.24      3.27 o 
  -8  13   5        1.38        2.64      2.17 o 
  -7  13   5       21.83       23.99      2.83 o 
  -6  13   5      520.72      520.62     10.22 o 
  -5  13   5       20.86       19.85      2.33 o 
  -4  13   5       53.04       56.44      2.93 o 
  -3  13   5       98.13       94.65      3.87 o 
  -2  13   5       19.98       26.51      2.35 o 
  -1  13   5       98.62      103.44      3.60 o 
   0  13   5      510.38      454.33     10.91 o 
   1  13   5       73.08       66.56      3.46 o 
   2  13   5      107.17      101.06      4.72 o 
   3  13   5        1.10       -2.52      2.52 o 
   4  13   5      354.42      354.85     10.44 o 
   5  13   5      408.40      350.77     15.03 o 
   6  13   5       24.50       22.20      3.82 o 
   7  13   5       13.18        0.28      3.06 o 
   8  13   5       67.78       71.22      9.44 o 
   9  13   5        0.03       11.14      8.36 o 
  10  13   5        7.39       18.79      9.36 o 
 -12  14   5        7.38       14.89      6.41 o 
 -11  14   5       16.87        9.33      5.03 o 
 -10  14   5        0.15       -1.67      1.78 o 
  -9  14   5        0.24        1.76      2.14 o 
  -8  14   5       14.77       13.49      2.50 o 
  -7  14   5        0.18       -2.13      2.41 o 
  -6  14   5       47.49       35.22      3.20 o 
  -5  14   5      662.87      628.06     10.71 o 
  -4  14   5      212.53      219.67      5.34 o 
  -3  14   5       32.22       26.48      2.44 o 
  -2  14   5        3.95       -0.55      1.77 o 
  -1  14   5      142.10      128.64      4.02 o 
   0  14   5       94.47       81.08      3.31 o 
   1  14   5      158.79      174.14      5.59 o 
   2  14   5       16.46        5.29      2.52 o 
   3  14   5       35.56       40.09      2.95 o 
   4  14   5       31.05       16.08      4.41 o 
   5  14   5       38.05       33.97      4.37 o 
   6  14   5        8.98       10.85      5.37 o 
   7  14   5        0.62       -4.22      4.22 o 
   8  14   5       20.50       13.71      3.77 o 
   9  14   5        0.40       -7.59      7.85 o 
  10  14   5        1.20       -5.29      8.51 o 
 -11  15   5        2.86        7.28      4.97 o 
 -10  15   5       11.46        8.86      4.99 o 
  -9  15   5        3.95        4.88      2.22 o 
  -8  15   5        0.10        1.33      2.24 o 
  -7  15   5        2.93       -1.81      2.24 o 
  -6  15   5       18.88       12.59      2.72 o 
  -5  15   5       87.09       86.85      3.94 o 
  -4  15   5      163.13      148.71      4.56 o 
  -3  15   5       47.16       42.29      2.80 o 
  -2  15   5       16.99       14.29      2.19 o 
  -1  15   5        1.28        2.11      2.40 o 
   0  15   5      107.29      112.69      4.15 o 
   1  15   5       32.27       21.91      2.74 o 
   2  15   5       11.46        7.39      2.49 o 
   3  15   5        3.25        0.39      1.86 o 
   4  15   5       83.17       69.21      7.09 o 
   5  15   5       11.29       13.91      3.91 o 
   6  15   5       23.38       19.75      3.80 o 
   7  15   5       11.74        9.26      3.49 o 
   8  15   5        1.18       -4.81      7.18 o 
   9  15   5       15.13       31.27     10.81 o 
 -11  16   5       14.53       22.73      5.51 o 
 -10  16   5       25.66       37.53      5.97 o 
  -9  16   5        0.83        2.22      2.10 o 
  -8  16   5        5.35        3.73      2.35 o 
  -7  16   5        1.02        6.81      2.45 o 
  -6  16   5        0.12       -0.66      2.42 o 
  -5  16   5        2.41        2.71      2.30 o 
  -4  16   5      296.98      260.03      6.46 o 
  -3  16   5       33.01       28.71      2.66 o 
  -2  16   5       56.48       60.80      3.15 o 
  -1  16   5      105.12       88.85      3.90 o 
   0  16   5       24.19       20.54      2.80 o 
   1  16   5      123.11      103.85      6.59 o 
   2  16   5        1.87       -0.64      2.36 o 
   3  16   5        7.62       13.44      2.43 o 
   4  16   5       45.36       40.76      6.70 o 
   5  16   5        4.01        7.89      3.62 o 
   6  16   5       15.10        8.28      6.84 o 
   7  16   5       38.17       41.98      4.45 o 
   8  16   5        0.62       -3.36      3.36 o 
   9  16   5        0.32       13.81     10.22 o 
 -10  17   5       15.72       20.39      8.03 o 
  -9  17   5        0.46       -1.94      1.94 o 
  -8  17   5       11.26       13.26      2.67 o 
  -7  17   5       45.52       48.38      3.52 o 
  -6  17   5      180.03      196.64      6.34 o 
  -5  17   5       32.33       24.50      2.86 o 
  -4  17   5        0.29       -0.52      2.15 o 
  -3  17   5        1.65        1.65      2.21 o 
  -2  17   5        4.94       -0.68      2.09 o 
  -1  17   5       12.93       14.03      2.47 o 
   0  17   5       16.00        9.83      2.69 o 
   1  17   5        1.76        1.36      2.62 o 
   2  17   5        6.81        2.05      2.58 o 
   3  17   5       41.13       48.88      5.05 o 
   4  17   5        1.40       -3.46      3.46 o 
   5  17   5       51.17       51.07      5.27 o 
   6  17   5       19.45        9.35      4.07 o 
   7  17   5       25.27       27.59      4.31 o 
   8  17   5        1.20        2.56      3.67 o 
 -10  18   5       23.23       25.70      5.81 o 
  -9  18   5        0.41       -1.95      1.95 o 
  -8  18   5       34.41       38.54      3.22 o 
  -7  18   5        1.03        0.33      2.50 o 
  -6  18   5       14.16       15.90      5.09 o 
  -5  18   5        1.28        2.30      2.35 o 
  -4  18   5       25.98       26.86      2.93 o 
  -3  18   5        4.45        2.08      2.41 o 
  -2  18   5        1.71        3.41      2.30 o 
  -1  18   5        5.65        3.93      2.57 o 
   0  18   5      163.84      165.93      9.56 o 
   1  18   5       18.33       13.53      3.38 o 
   2  18   5       37.39       36.79      3.54 o 
   3  18   5       55.99       52.59      5.49 o 
   4  18   5       21.77       21.07      4.35 o 
   5  18   5      110.52      109.07      8.71 o 
   6  18   5        1.35        3.50      3.89 o 
   7  18   5        2.65        7.54      3.63 o 
   8  18   5        2.40       -2.07      9.22 o 
  -9  19   5        0.31        2.69      4.91 o 
  -8  19   5        1.43       -1.23      2.32 o 
  -7  19   5        1.44       -0.12      2.75 o 
  -6  19   5       30.73       18.47      3.17 o 
  -5  19   5       51.70       62.96      4.12 o 
  -4  19   5       28.97       23.56      3.11 o 
  -3  19   5        8.30        9.15      2.98 o 
  -2  19   5       83.53       73.90      3.97 o 
  -1  19   5       20.89       19.40      2.81 o 
   0  19   5      129.71      127.68      5.08 o 
   1  19   5        1.74        5.78      2.81 o 
   2  19   5        2.44        3.55      3.06 o 
   3  19   5        5.34        3.44      3.97 o 
   4  19   5       65.15       54.27      5.68 o 
   5  19   5      231.17      246.01     10.07 o 
   6  19   5        2.85        4.03      3.98 o 
   7  19   5        1.64        2.85      3.75 o 
  -8  20   5        0.24       -2.30      2.30 o 
  -7  20   5       22.18       14.27      3.41 o 
  -6  20   5       10.15        7.69      3.47 o 
  -5  20   5        2.01        3.29      3.00 o 
  -4  20   5        2.09       -2.40      2.40 o 
  -3  20   5        4.98        6.42      2.51 o 
  -2  20   5        1.73        6.15      2.75 o 
  -1  20   5        0.93        1.57      2.66 o 
   0  20   5        0.11        2.14      2.77 o 
   1  20   5      113.72      103.88      5.39 o 
   2  20   5       45.29       47.71      5.79 o 
   3  20   5        9.34       11.16      4.38 o 
   4  20   5      253.10      309.92     11.37 o 
   5  20   5        4.73        9.55      4.53 o 
   6  20   5       43.77       62.92      6.07 o 
  -7  21   5       32.74       25.85      3.31 o 
  -6  21   5        1.55        1.28      2.87 o 
  -5  21   5       23.00       21.11      3.62 o 
  -4  21   5        7.76        6.05      2.90 o 
  -3  21   5        8.14       10.68      2.75 o 
  -2  21   5        0.17        1.76      2.81 o 
  -1  21   5       33.69       38.78      4.30 o 
   0  21   5       48.64       48.51      4.41 o 
   1  21   5       10.40        8.68      3.27 o 
   2  21   5       48.95       53.21      4.63 o 
   3  21   5        6.71       -0.10      4.16 o 
   4  21   5       15.57       17.09      5.06 o 
   5  21   5       35.63       45.94      5.88 o 
  -6  22   5        3.99       10.46      4.43 o 
  -5  22   5       11.54        6.45      3.51 o 
  -4  22   5        4.37        8.13      3.10 o 
  -3  22   5        0.00        4.67      2.72 o 
  -2  22   5        0.62        0.44      2.80 o 
  -1  22   5        3.03        0.92      2.85 o 
   0  22   5       10.75        7.23      3.53 o 
   1  22   5       12.62       10.02      4.38 o 
   2  22   5       55.33       48.40      4.03 o 
   3  22   5       25.31       25.84      5.32 o 
   4  22   5       11.87        6.48      4.56 o 
  -5  23   5        5.16       10.68      4.73 o 
  -4  23   5       20.11       15.01      3.69 o 
  -3  23   5       16.34       12.63      3.13 o 
  -2  23   5        1.20       -2.02      2.99 o 
  -1  23   5        1.95       -2.53      2.92 o 
   0  23   5       17.32       15.81      3.95 o 
   1  23   5       22.31       27.88      3.95 o 
   2  23   5       23.57       29.41      3.83 o 
   3  23   5        0.53       -3.12      4.42 o 
  -2  24   5        1.85       -0.45      4.86 o 
  -1  24   5       17.88       25.70      3.86 o 
   0  24   5       18.78       16.19      5.26 o 
 -14   0   6        3.68        7.03      3.70 o 
 -13   0   6      186.76      209.15      8.49 o 
 -12   0   6       14.91       14.25      3.69 o 
 -11   0   6      101.54      123.30      8.48 o 
 -10   0   6      493.75      527.77     12.93 o 
  -9   0   6       45.23       54.43      3.89 o 
  -8   0   6      184.34      174.73      6.24 o 
  -7   0   6       38.98       46.64      5.26 o 
  -6   0   6      489.59      476.91      9.34 o 
  -5   0   6      315.12      344.02      7.47 o 
  -4   0   6      302.01      320.25      6.46 o 
  -3   0   6        9.00        6.26      1.64 o 
  -2   0   6        0.90        2.55      1.98 o 
  -1   0   6     1000.21     1070.15     16.29 o 
   0   0   6      623.10      654.38     11.01 o 
   1   0   6      567.25      466.13     10.43 o 
   2   0   6      653.28      685.37     14.68 o 
   3   0   6      714.16      794.27     16.76 o 
   4   0   6       12.02       13.33      2.68 o 
   5   0   6       86.80       79.92      8.85 o 
   6   0   6      445.02      433.07     14.68 o 
   7   0   6      170.57      167.00      7.69 o 
   8   0   6      136.49      126.68      6.63 o 
   9   0   6       21.67       12.26      3.14 o 
  10   0   6        3.91       -2.59      6.07 o 
  11   0   6       34.16       43.40      8.66 o 
 -14   1   6        0.49        5.63      2.53 o 
 -13   1   6        3.30       -1.75      3.18 o 
 -12   1   6       13.78       22.40      2.82 o 
 -11   1   6        2.72        4.74      2.40 o 
 -10   1   6       70.29       70.34      3.43 o 
  -9   1   6       16.99       19.58      2.18 o 
  -8   1   6        1.45       -1.44      1.66 o 
  -7   1   6      134.14      105.89      3.40 o 
  -6   1   6       91.94       71.66      2.57 o 
  -5   1   6       50.25       45.71      2.12 o 
  -4   1   6       23.55       21.46      1.44 o 
  -3   1   6      257.95      278.19      4.56 o 
  -2   1   6      281.90      275.21      4.26 o 
  -1   1   6       53.51       56.06      2.11 o 
   0   1   6       21.27       16.38      1.66 o 
   1   1   6      383.36      385.63      5.96 o 
   2   1   6      910.71      969.10     14.92 o 
   3   1   6       73.80       81.87      3.13 o 
   4   1   6       15.36       19.56      2.04 o 
   5   1   6        7.28        5.61      1.97 o 
   6   1   6       79.60       93.67      4.89 o 
   7   1   6      526.90      564.07     11.14 o 
   8   1   6       14.99        7.63      2.24 o 
   9   1   6       70.47       68.76      4.49 o 
  10   1   6       20.70       19.01      3.12 o 
  11   1   6        0.62        2.69      9.29 o 
 -14   2   6       23.02       28.94      3.17 o 
 -13   2   6        3.79        2.08      2.34 o 
 -12   2   6       50.36       52.30      3.41 o 
 -11   2   6       64.60       72.13      4.19 o 
 -10   2   6      103.25      118.06      4.09 o 
  -9   2   6       60.49       63.09      2.92 o 
  -8   2   6        4.89        7.29      1.96 o 
  -7   2   6       24.28       19.40      2.14 o 
  -6   2   6     1009.37     1062.35     12.51 o 
  -5   2   6       42.38       47.06      2.16 o 
  -4   2   6       92.77       91.86      2.95 o 
  -3   2   6      163.38      195.05      3.60 o 
  -2   2   6       17.52       22.50      1.67 o 
  -1   2   6       22.84       25.48      1.60 o 
   0   2   6      134.14      140.95      3.36 o 
   1   2   6        0.12       -0.04      1.45 o 
   2   2   6       31.23       35.64      2.50 o 
   3   2   6       20.84       24.33      2.18 o 
   4   2   6       95.18      102.57      3.43 o 
   5   2   6       24.99       25.81      3.41 o 
   6   2   6       18.14       13.03      2.43 o 
   7   2   6      233.09      255.52      6.58 o 
   8   2   6       34.48       34.61      5.62 o 
   9   2   6      224.94      214.95      7.77 o 
  10   2   6        5.75        4.56      3.03 o 
  11   2   6        8.98       11.64      5.21 o 
 -14   3   6       10.73       10.10      2.67 o 
 -13   3   6        3.53        1.90      2.28 o 
 -12   3   6       14.66       11.38      2.56 o 
 -11   3   6        7.43        5.54      2.35 o 
 -10   3   6       53.04       50.56      3.08 o 
  -9   3   6       14.03       10.66      2.06 o 
  -8   3   6      366.49      356.99      6.42 o 
  -7   3   6       12.58       15.10      2.00 o 
  -6   3   6       55.36       65.03      2.64 o 
  -5   3   6        0.81       -0.21      1.32 o 
  -4   3   6        0.74        1.45      1.26 o 
  -3   3   6      829.55      952.53     10.15 o 
  -2   3   6       53.66       42.47      2.41 o 
  -1   3   6       18.74       13.00      1.55 o 
   0   3   6       11.09        9.69      1.67 o 
   1   3   6       40.35       53.07      2.26 o 
   2   3   6      208.10      237.76      4.87 o 
   3   3   6       31.71       24.72      2.26 o 
   4   3   6       24.07       28.69      2.33 o 
   5   3   6       19.41       16.62      2.20 o 
   6   3   6       14.87       16.47      3.95 o 
   7   3   6      447.67      464.55     11.89 o 
   8   3   6       16.93       12.93      3.67 o 
   9   3   6       11.09       18.19      3.60 o 
  10   3   6       18.03       19.32      3.71 o 
  11   3   6        9.16        5.69      3.27 o 
 -14   4   6        2.68        3.56      2.81 o 
 -13   4   6       25.82       31.70      3.29 o 
 -12   4   6       11.98        9.55      4.40 o 
 -11   4   6      192.99      208.40      5.82 o 
 -10   4   6       44.19       36.01      2.85 o 
  -9   4   6        0.61        1.18      2.00 o 
  -8   4   6        9.33       11.23      2.08 o 
  -7   4   6      104.72      100.97      3.41 o 
  -6   4   6       50.97       56.60      2.48 o 
  -5   4   6     1051.87     1029.93     12.85 o 
  -4   4   6       48.17       46.57      2.11 o 
  -3   4   6      183.59      211.89      4.07 o 
  -2   4   6      407.54      380.08      5.90 o 
  -1   4   6      624.16      647.95      8.80 o 
   0   4   6      164.11      177.15      3.98 o 
   1   4   6       23.39       17.82      1.91 o 
   2   4   6        1.35       -0.75      1.69 o 
   3   4   6      182.73      184.25      6.13 o 
   4   4   6       37.22       37.19      3.29 o 
   5   4   6      106.63      119.06      5.01 o 
   6   4   6       33.74       41.05      4.23 o 
   7   4   6      208.70      217.80      7.85 o 
   8   4   6     1204.00     1224.78     24.42 o 
   9   4   6       39.91       40.76      4.37 o 
  10   4   6       41.51       44.95      5.77 o 
  11   4   6        0.55        0.67      3.71 o 
 -14   5   6        5.93       10.57      2.77 o 
 -13   5   6        1.08       -2.42      2.42 o 
 -12   5   6        1.60        0.72      2.47 o 
 -11   5   6        1.46        2.14      2.34 o 
 -10   5   6       39.20       36.07      3.07 o 
  -9   5   6      138.88      155.62      4.99 o 
  -8   5   6      260.94      264.37      5.49 o 
  -7   5   6      422.55      419.18      6.95 o 
  -6   5   6       14.79       13.04      1.81 o 
  -5   5   6       26.78       25.79      2.59 o 
  -4   5   6        0.01        2.71      1.42 o 
  -3   5   6       14.78       17.98      1.81 o 
  -2   5   6        2.79        4.23      1.45 o 
  -1   5   6       17.94       25.44      1.98 o 
   0   5   6       10.97       11.34      1.68 o 
   1   5   6        8.45        8.68      1.71 o 
   2   5   6       11.19        8.91      1.97 o 
   3   5   6       46.78       44.28      2.89 o 
   4   5   6       97.09       95.60      5.68 o 
   5   5   6      587.31      614.18     13.75 o 
   6   5   6       64.62       60.72      3.92 o 
   7   5   6      136.46      132.14      6.46 o 
   8   5   6        0.91        2.67      3.40 o 
   9   5   6        3.73        3.60      3.42 o 
  10   5   6       41.36       43.51      5.96 o 
  11   5   6        1.07        2.11      4.80 o 
 -13   6   6        0.06       -1.90      2.39 o 
 -12   6   6       44.90       42.93      3.45 o 
 -11   6   6       98.83       97.67      4.55 o 
 -10   6   6       11.45        5.67      2.70 o 
  -9   6   6      212.00      204.39      5.67 o 
  -8   6   6      314.55      309.93      6.37 o 
  -7   6   6      163.78      162.73      4.90 o 
  -6   6   6       62.52       71.03      2.73 o 
  -5   6   6        1.27        2.53      1.60 o 
  -4   6   6      146.15      147.14      3.51 o 
  -3   6   6      864.60      890.57     10.78 o 
  -2   6   6      262.74      248.51      4.69 o 
  -1   6   6       31.35       28.39      2.20 o 
   0   6   6       28.35       36.14      2.14 o 
   1   6   6       21.41       15.15      1.93 o 
   2   6   6      240.53      253.61      5.15 o 
   3   6   6      224.31      256.02      8.25 o 
   4   6   6       97.02       96.16      5.36 o 
   5   6   6        3.03        3.83      2.65 o 
   6   6   6      228.81      221.19      6.98 o 
   7   6   6      267.80      280.11      9.77 o 
   8   6   6      128.61      129.41      6.61 o 
   9   6   6        0.04       -2.94      3.13 o 
  10   6   6       40.06       44.02      4.53 o 
  11   6   6        2.07        2.47      3.47 o 
 -13   7   6       16.34       13.47      2.95 o 
 -12   7   6        0.00        0.79      2.50 o 
 -11   7   6        0.67        0.62      2.22 o 
 -10   7   6        1.84       -0.54      2.11 o 
  -9   7   6       14.52       11.67      2.55 o 
  -8   7   6      218.78      214.69      5.77 o 
  -7   7   6        4.45        4.83      2.00 o 
  -6   7   6        9.98       12.25      1.97 o 
  -5   7   6      136.46      141.72      3.70 o 
  -4   7   6       73.86       72.32      2.88 o 
  -3   7   6       65.97       61.13      2.59 o 
  -2   7   6      758.30      745.24     10.00 o 
  -1   7   6      651.14      651.03      9.64 o 
   0   7   6     1054.37     1079.31     18.86 o 
   1   7   6      370.52      359.44      6.01 o 
   2   7   6       17.72       28.93      2.16 o 
   3   7   6      359.38      373.84      9.10 o 
   4   7   6      332.14      320.34      8.35 o 
   5   7   6       22.96       25.52      3.25 o 
   6   7   6       30.28       32.56      3.48 o 
   7   7   6        4.13        4.70      3.33 o 
   8   7   6       40.08       42.99      4.36 o 
   9   7   6        0.01        0.17      3.28 o 
  10   7   6        4.49        1.33      3.39 o 
  11   7   6       51.57       73.41      5.51 o 
 -13   8   6        3.99        3.36      3.67 o 
 -12   8   6       12.87       12.12      2.95 o 
 -11   8   6        6.39        1.11      2.48 o 
 -10   8   6       16.02       14.24      2.71 o 
  -9   8   6       69.71       68.85      4.94 o 
  -8   8   6        3.73        2.96      2.19 o 
  -7   8   6        0.06       -0.77      1.92 o 
  -6   8   6        0.52        0.57      1.75 o 
  -5   8   6      170.74      171.95      4.36 o 
  -4   8   6        3.01        2.40      1.68 o 
  -3   8   6       97.69      110.25      3.24 o 
  -2   8   6      277.91      271.65      5.34 o 
  -1   8   6      170.69      163.17      4.31 o 
   0   8   6      112.34      125.11      4.26 o 
   1   8   6        1.06        3.75      1.68 o 
   2   8   6      200.36      177.55      4.64 o 
   3   8   6        6.98       10.86      2.23 o 
   4   8   6       13.25        9.14      2.86 o 
   5   8   6       85.78       86.93      4.55 o 
   6   8   6        3.51       -2.28      2.62 o 
   7   8   6       38.39       39.06      4.18 o 
   8   8   6       47.45       40.73      4.44 o 
   9   8   6        0.03       -2.76      3.17 o 
  10   8   6        0.64       -0.24      3.35 o 
  11   8   6        8.80       12.60      3.97 o 
 -13   9   6        5.03        4.57      3.24 o 
 -12   9   6        6.01        4.65      2.96 o 
 -11   9   6       57.97       60.49      4.71 o 
 -10   9   6        0.15        0.44      2.36 o 
  -9   9   6       16.77        7.61      2.58 o 
  -8   9   6        4.11        2.20      2.59 o 
  -7   9   6       29.21       29.89      2.84 o 
  -6   9   6      272.17      278.98      5.96 o 
  -5   9   6       74.67       81.12      3.35 o 
  -4   9   6        4.44        2.38      1.90 o 
  -3   9   6      448.06      477.89      8.89 o 
  -2   9   6        4.39        4.16      1.93 o 
  -1   9   6       40.98       50.36      2.58 o 
   0   9   6      643.45      623.64      9.48 o 
   1   9   6      511.49      523.99      9.82 o 
   2   9   6      171.79      152.55      4.94 o 
   3   9   6       24.33       34.17      3.43 o 
   4   9   6        0.65       -2.67      2.67 o 
   5   9   6        4.97       12.01      3.08 o 
   6   9   6       35.94       21.49      3.36 o 
   7   9   6      102.53      102.44      5.82 o 
   8   9   6       37.75       35.38      4.28 o 
   9   9   6        3.36        3.81      3.36 o 
  10   9   6        0.27       -1.05      4.40 o 
 -13  10   6       37.39       30.74      3.49 o 
 -12  10   6        5.52        7.06      2.68 o 
 -11  10   6       28.38       27.91      3.11 o 
 -10  10   6        3.20       -1.78      3.10 o 
  -9  10   6       13.77       15.70      2.76 o 
  -8  10   6        0.30       -2.20      2.20 o 
  -7  10   6        2.00       -1.08      2.35 o 
  -6  10   6       80.37       88.40      3.53 o 
  -5  10   6       10.89        7.55      2.10 o 
  -4  10   6        9.77       12.40      2.22 o 
  -3  10   6       20.68       19.99      2.39 o 
  -2  10   6      284.81      280.37      5.91 o 
  -1  10   6      206.16      184.91      4.74 o 
   0  10   6      101.78       81.99      3.34 o 
   1  10   6      110.35      104.79      3.92 o 
   2  10   6       36.99       36.29      3.33 o 
   3  10   6       51.59       60.26      3.88 o 
   4  10   6        6.99       -1.75      3.87 o 
   5  10   6       75.60       74.66      5.23 o 
   6  10   6       24.22       23.98      4.66 o 
   7  10   6        3.71        0.14      4.76 o 
   8  10   6        1.15       -7.17      8.31 o 
   9  10   6       10.36        4.64      4.54 o 
  10  10   6        2.55        4.16      3.50 o 
 -12  11   6       19.08       22.02      4.82 o 
 -11  11   6        0.65        5.09      2.50 o 
 -10  11   6       22.47       23.04      2.98 o 
  -9  11   6        0.21       -1.81      2.25 o 
  -8  11   6        1.14       -2.25      2.25 o 
  -7  11   6        9.81        8.74      2.63 o 
  -6  11   6      368.03      363.99      7.56 o 
  -5  11   6        0.09        2.60      2.04 o 
  -4  11   6       47.20       47.10      2.85 o 
  -3  11   6      113.85      112.63      4.26 o 
  -2  11   6      478.84      460.13      7.97 o 
  -1  11   6       13.77       10.59      2.21 o 
   0  11   6     1573.31     1566.57     19.65 o 
   1  11   6       85.69       81.37      4.15 o 
   2  11   6      250.30      224.00      6.70 o 
   3  11   6      861.22      889.92     16.07 o 
   4  11   6       59.24       64.52      5.13 o 
   5  11   6      160.41      173.03      7.72 o 
   6  11   6        7.01        8.67      3.56 o 
   7  11   6        5.36        1.56      4.09 o 
   8  11   6        2.05       -1.53      4.03 o 
   9  11   6        7.37        5.87      4.02 o 
  10  11   6        4.26        9.14      8.81 o 
 -12  12   6       45.01       54.44      4.33 o 
 -11  12   6       97.09      119.36      4.81 o 
 -10  12   6       10.28       10.16      2.69 o 
  -9  12   6       29.73       22.28      3.03 o 
  -8  12   6       78.18       77.29      4.09 o 
  -7  12   6       22.98       20.22      2.90 o 
  -6  12   6        5.55        6.27      2.64 o 
  -5  12   6       57.91       54.81      3.11 o 
  -4  12   6        0.00        0.63      1.95 o 
  -3  12   6      174.43      188.98      5.03 o 
  -2  12   6        7.23        3.28      2.02 o 
  -1  12   6        6.42        8.95      2.24 o 
   0  12   6      417.64      428.94     10.16 o 
   1  12   6      443.65      417.07      8.96 o 
   2  12   6      270.08      262.21      7.27 o 
   3  12   6      174.79      172.79      5.92 o 
   4  12   6       22.91       23.82      4.14 o 
   5  12   6        6.98        3.54      3.71 o 
   6  12   6       10.74        9.75      3.79 o 
   7  12   6        2.21       -1.04      3.39 o 
   8  12   6       74.24       89.08      7.01 o 
   9  12   6       15.51       17.46      4.58 o 
 -12  13   6       29.94       38.21      7.79 o 
 -11  13   6      206.71      230.78      6.52 o 
 -10  13   6       25.30       19.63      2.94 o 
  -9  13   6        1.32       -2.08      2.30 o 
  -8  13   6       26.24       26.17      3.13 o 
  -7  13   6       23.67       24.53      3.09 o 
  -6  13   6       57.01       66.19      4.01 o 
  -5  13   6       55.05       50.18      3.15 o 
  -4  13   6      294.60      266.44      6.08 o 
  -3  13   6      159.47      156.00      5.34 o 
  -2  13   6       31.26       34.23      2.69 o 
  -1  13   6       47.28       46.94      2.92 o 
   0  13   6        4.57       -2.41      2.41 o 
   1  13   6      165.93      167.12      6.13 o 
   2  13   6        4.44        7.94      2.65 o 
   3  13   6        5.43        4.11      2.27 o 
   4  13   6        5.39        4.43      3.58 o 
   5  13   6       56.86       44.78      4.76 o 
   6  13   6       63.66       81.45      5.61 o 
   7  13   6       39.89       41.19      6.98 o 
   8  13   6        1.03        3.91      4.52 o 
   9  13   6       10.37       12.89      4.46 o 
 -11  14   6       51.53       45.49      3.30 o 
 -10  14   6       11.47       15.13      2.87 o 
  -9  14   6       90.75      113.87      4.96 o 
  -8  14   6        2.93        0.32      2.97 o 
  -7  14   6       12.06       20.53      3.09 o 
  -6  14   6        1.88        4.17      2.59 o 
  -5  14   6       22.20       34.80      4.13 o 
  -4  14   6       91.60       84.78      3.71 o 
  -3  14   6        7.68        4.14      2.20 o 
  -2  14   6       66.72       76.21      3.42 o 
  -1  14   6       30.25       27.44      2.84 o 
   0  14   6       37.37       40.71      3.37 o 
   1  14   6       13.03        7.44      4.11 o 
   2  14   6       15.90       13.21      2.81 o 
   3  14   6       16.19       11.42      2.85 o 
   4  14   6       11.65       14.15      3.98 o 
   5  14   6       36.07       29.56      6.76 o 
   6  14   6        6.51        4.22      3.68 o 
   7  14   6        0.98       -3.33      3.33 o 
   8  14   6        1.18       -3.83      3.83 o 
   9  14   6        0.00       -5.66      9.07 o 
 -11  15   6       12.87       17.81      3.19 o 
 -10  15   6        6.91        9.41      2.74 o 
  -9  15   6       10.70       10.88      2.83 o 
  -8  15   6      114.65      119.32      5.14 o 
  -7  15   6      205.83      190.30      7.08 o 
  -6  15   6      109.63      104.53      4.92 o 
  -5  15   6      201.38      202.80      6.22 o 
  -4  15   6       18.75       11.52      2.55 o 
  -3  15   6       40.09       42.59      2.98 o 
  -2  15   6        0.06        0.30      2.07 o 
  -1  15   6      201.32      171.97      7.45 o 
   0  15   6        4.99        6.82      2.61 o 
   1  15   6       65.58       63.78      4.27 o 
   2  15   6       23.98       27.85      3.33 o 
   3  15   6        0.62        3.18      2.56 o 
   4  15   6       70.00       73.81      5.86 o 
   5  15   6       39.04       49.70      5.58 o 
   6  15   6        0.03       -0.98      3.54 o 
   7  15   6       29.00       37.72      4.85 o 
   8  15   6       53.33       73.83      6.64 o 
 -10  16   6       16.47       22.86      3.02 o 
  -9  16   6        4.02        0.95      2.54 o 
  -8  16   6       52.47       56.71      3.95 o 
  -7  16   6       41.70       38.15      4.22 o 
  -6  16   6        8.66        8.30      2.85 o 
  -5  16   6       57.79       56.78      3.66 o 
  -4  16   6       48.65       37.66      3.28 o 
  -3  16   6      150.71      136.52      4.54 o 
  -2  16   6       51.00       53.59      3.78 o 
  -1  16   6        2.53       -2.47      2.47 o 
   0  16   6        3.25       -1.37      2.66 o 
   1  16   6      127.26      139.05      9.15 o 
   2  16   6        1.09       -2.41      2.42 o 
   3  16   6       40.33       49.93      3.31 o 
   4  16   6       11.52        7.62      4.07 o 
   5  16   6        0.76       -3.51      3.51 o 
   6  16   6        1.65       -2.65      4.24 o 
   7  16   6        3.31        0.84      3.70 o 
   8  16   6        0.01        4.94      4.36 o 
 -10  17   6       23.71       29.27      3.05 o 
  -9  17   6       69.68       89.44      4.54 o 
  -8  17   6       43.18       49.02      3.82 o 
  -7  17   6       26.29       31.19      3.52 o 
  -6  17   6       39.64       36.67      3.66 o 
  -5  17   6        5.23        2.21      2.73 o 
  -4  17   6        9.87        8.76      2.57 o 
  -3  17   6       46.18       33.81      3.41 o 
  -2  17   6        0.10        0.22      2.55 o 
  -1  17   6        0.88        0.07      2.55 o 
   0  17   6        4.14        3.05      3.24 o 
   1  17   6        7.63        6.21      4.34 o 
   2  17   6        2.09        5.90      2.74 o 
   3  17   6       61.62       73.90      8.95 o 
   4  17   6        1.17       -0.24      3.90 o 
   5  17   6       46.08       38.06      5.23 o 
   6  17   6        4.01       -1.57      4.04 o 
   7  17   6       11.34        9.51      4.09 o 
  -9  18   6        9.93        4.78      2.87 o 
  -8  18   6        0.43       -1.94      2.63 o 
  -7  18   6        2.10        2.23      2.79 o 
  -6  18   6        4.30        4.25      2.89 o 
  -5  18   6       23.69       27.76      3.52 o 
  -4  18   6        6.98        7.69      2.89 o 
  -3  18   6       13.70        7.11      2.72 o 
  -2  18   6       15.81       15.35      3.19 o 
  -1  18   6       37.94       33.16      3.54 o 
   0  18   6        7.21        1.91      3.03 o 
   1  18   6       41.37       48.70      4.18 o 
   2  18   6       28.87       26.35      3.40 o 
   3  18   6       41.22       49.09      5.63 o 
   4  18   6       40.60       41.50      5.38 o 
   5  18   6       49.13       65.43      6.13 o 
   6  18   6        1.50        1.08      4.95 o 
  -8  19   6       24.31       24.07      3.44 o 
  -7  19   6        8.07        4.09      2.97 o 
  -6  19   6       57.96       61.68      4.36 o 
  -5  19   6        3.56        7.86      3.35 o 
  -4  19   6        6.03        4.31      2.76 o 
  -3  19   6       17.84       15.12      3.48 o 
  -2  19   6       21.80       18.89      3.61 o 
  -1  19   6       44.20       41.84      3.85 o 
   0  19   6       13.79        8.83      5.02 o 
   1  19   6       20.23       20.18      3.59 o 
   2  19   6        0.85       -1.56      2.64 o 
   3  19   6       23.35       39.17     10.53 o 
   4  19   6       92.58       87.34      6.89 o 
   5  19   6        0.11       -0.60      6.47 o 
   6  19   6       10.29        9.07      4.64 o 
  -7  20   6        2.26       -3.08      3.28 o 
  -6  20   6        2.85       -3.08      3.08 o 
  -5  20   6        2.67        3.62      3.26 o 
  -4  20   6        5.82        1.05      2.78 o 
  -3  20   6        3.58        6.09      3.23 o 
  -2  20   6       37.25       42.79      6.71 o 
  -1  20   6        0.77       -0.92      3.56 o 
   0  20   6        5.17       11.67      3.47 o 
   1  20   6       15.98       14.37      3.54 o 
   2  20   6        0.02        0.87      2.72 o 
   3  20   6        0.23       -3.72      4.10 o 
   4  20   6       11.52       20.07      5.85 o 
   5  20   6       71.83       67.94      6.66 o 
  -6  21   6       28.16       31.18      6.17 o 
  -5  21   6       10.20        6.60      3.52 o 
  -4  21   6        1.95       -2.81      2.81 o 
  -3  21   6        0.15       -0.93      3.18 o 
  -2  21   6        8.40       18.75      3.79 o 
  -1  21   6        4.28        3.34      3.81 o 
   0  21   6       11.10       14.61      4.29 o 
   1  21   6        2.03        3.97      3.35 o 
   2  21   6       26.33       25.74      3.53 o 
   3  21   6        3.76        2.01      4.62 o 
   4  21   6        6.48       10.00      5.01 o 
  -5  22   6        9.14       13.31      4.81 o 
  -4  22   6        0.10        1.21      3.46 o 
  -3  22   6        0.46       -0.94      3.50 o 
  -2  22   6        0.73       -0.01      3.27 o 
  -1  22   6       46.95       44.51      5.97 o 
   0  22   6       14.00       20.61      4.45 o 
   1  22   6        1.23        1.77      3.67 o 
   2  22   6        3.80        4.42      4.50 o 
  -2  23   6       13.65        7.62     10.84 o 
  -1  23   6        5.71       18.68      6.78 o 
 -13   1   7       61.82       61.62      3.94 o 
 -12   1   7       68.47       74.41      5.79 o 
 -11   1   7       26.98       27.69      3.18 o 
 -10   1   7       44.13       42.34      4.61 o 
  -9   1   7       34.80       34.41      2.72 o 
  -8   1   7       35.43       29.30      2.49 o 
  -7   1   7      334.99      335.05      6.98 o 
  -6   1   7       48.12       52.35      2.80 o 
  -5   1   7       55.20       55.94      2.46 o 
  -4   1   7       32.93       29.13      2.10 o 
  -3   1   7       52.85       46.74      2.09 o 
  -2   1   7       11.79        9.41      1.48 o 
  -1   1   7        0.31        2.65      1.43 o 
   0   1   7       30.21       37.00      2.10 o 
   1   1   7       14.05        9.90      2.11 o 
   2   1   7        6.74        5.11      2.04 o 
   3   1   7      240.80      292.00      7.23 o 
   4   1   7       62.86       48.50      3.15 o 
   5   1   7      146.68      161.36      5.67 o 
   6   1   7        6.02        5.05      2.63 o 
   7   1   7       48.05       40.25      4.50 o 
   8   1   7        3.18        7.05      2.44 o 
   9   1   7        7.57        6.45      4.65 o 
  10   1   7       46.94       56.39      4.15 o 
 -13   2   7        1.16        4.95      2.94 o 
 -12   2   7       17.11       12.50      3.21 o 
 -11   2   7       68.24       78.50      4.58 o 
 -10   2   7      181.74      184.82      5.84 o 
  -9   2   7        3.63        0.77      2.24 o 
  -8   2   7       70.71       80.02      3.62 o 
  -7   2   7        0.98       -2.19      2.19 o 
  -6   2   7        1.26       -0.68      1.73 o 
  -5   2   7      118.36       98.00      3.19 o 
  -4   2   7      329.66      333.08      5.43 o 
  -3   2   7        0.06       -0.22      1.12 o 
  -2   2   7       73.08       65.45      2.36 o 
  -1   2   7      261.27      248.13      5.01 o 
   0   2   7       26.69       24.98      1.91 o 
   1   2   7      355.02      375.15      6.70 o 
   2   2   7      168.01      175.01      5.58 o 
   3   2   7       21.38       22.22      2.41 o 
   4   2   7       29.25       26.69      2.69 o 
   5   2   7       20.78       18.47      3.21 o 
   6   2   7      244.72      225.61     13.14 o 
   7   2   7      149.87      165.05      7.36 o 
   8   2   7       18.49       14.72      3.74 o 
   9   2   7       80.97       73.24      6.21 o 
  10   2   7       57.84       55.94      5.31 o 
 -13   3   7       12.11        8.46      3.17 o 
 -12   3   7        1.61        2.99      2.79 o 
 -11   3   7       37.30       39.37      3.75 o 
 -10   3   7      125.03      137.27      5.25 o 
  -9   3   7      356.53      377.77      7.56 o 
  -8   3   7        2.10        1.87      2.16 o 
  -7   3   7       25.10       20.07      2.58 o 
  -6   3   7      142.31      143.91      4.79 o 
  -5   3   7        7.78        4.13      1.59 o 
  -4   3   7      411.87      405.55      6.13 o 
  -3   3   7        4.64        2.02      1.33 o 
  -2   3   7      493.16      518.69      7.07 o 
  -1   3   7       72.66       77.17      2.58 o 
   0   3   7       22.39       26.41      1.98 o 
   1   3   7       88.78       91.86      3.29 o 
   2   3   7        5.14        3.20      1.78 o 
   3   3   7        0.81        0.68      1.91 o 
   4   3   7       12.39       13.43      2.39 o 
   5   3   7        0.85       -2.24      2.24 o 
   6   3   7        7.92        6.99      3.91 o 
   7   3   7       53.68       53.63      4.82 o 
   8   3   7       50.88       60.45      5.00 o 
   9   3   7        0.94        4.49      3.46 o 
  10   3   7        2.86        4.32      4.01 o 
 -13   4   7        9.72       11.15      3.16 o 
 -12   4   7       29.72       26.79      3.45 o 
 -11   4   7        3.04        3.18      2.72 o 
 -10   4   7        0.65        1.70      3.25 o 
  -9   4   7      456.85      476.21      9.50 o 
  -8   4   7      139.22      139.17      4.61 o 
  -7   4   7       15.81       13.01      2.59 o 
  -6   4   7      100.36      103.52      3.85 o 
  -5   4   7      456.16      474.00      7.73 o 
  -4   4   7       95.89       98.21      3.23 o 
  -3   4   7       40.93       41.41      2.26 o 
  -2   4   7      100.99       93.25      3.73 o 
  -1   4   7        0.10       -1.04      1.71 o 
   0   4   7       12.23        5.32      1.80 o 
   1   4   7      152.17      170.52      4.85 o 
   2   4   7        2.05       -0.58      1.94 o 
   3   4   7      150.22      165.09      5.33 o 
   4   4   7        0.26        4.43      4.30 o 
   5   4   7      109.41      114.05      5.27 o 
   6   4   7      280.03      289.12      9.42 o 
   7   4   7       51.58       52.93      4.90 o 
   8   4   7      113.05      117.53     10.00 o 
   9   4   7       55.92       56.11      4.96 o 
  10   4   7        1.83        9.05      3.77 o 
 -13   5   7        4.69        0.92      2.75 o 
 -12   5   7        7.64        7.35      2.96 o 
 -11   5   7       13.39       14.48      3.19 o 
 -10   5   7      604.31      644.18     11.60 o 
  -9   5   7       29.62       24.73      3.15 o 
  -8   5   7       40.64       37.25      2.99 o 
  -7   5   7      502.44      533.94      9.18 o 
  -6   5   7      122.89      115.36      4.11 o 
  -5   5   7       15.34       14.97      2.19 o 
  -4   5   7      105.18      108.18      3.62 o 
  -3   5   7        9.14        8.77      1.87 o 
  -2   5   7      681.35      642.68     10.09 o 
  -1   5   7       18.50       24.53      2.43 o 
   0   5   7      204.50      224.04      5.24 o 
   1   5   7        4.41        8.72      2.20 o 
   2   5   7        7.93       -1.88      1.88 o 
   3   5   7        4.42        8.85      2.94 o 
   4   5   7      111.43      114.54      5.23 o 
   5   5   7      355.62      342.73     10.44 o 
   6   5   7      162.29      166.06     11.31 o 
   7   5   7        5.12       10.97      3.76 o 
   8   5   7       11.92       13.56      3.95 o 
   9   5   7       51.84       38.27      4.52 o 
  10   5   7       10.17       10.78      3.89 o 
 -13   6   7        8.88        9.47      3.29 o 
 -12   6   7       31.30       31.12      3.93 o 
 -11   6   7       47.00       52.08      4.05 o 
 -10   6   7       62.98       60.10      5.93 o 
  -9   6   7       40.61       49.50      4.00 o 
  -8   6   7        0.81       -0.46      2.40 o 
  -7   6   7      227.55      238.69      6.32 o 
  -6   6   7       59.68       58.53      3.61 o 
  -5   6   7       59.98       68.51      3.34 o 
  -4   6   7      123.11      143.91      4.50 o 
  -3   6   7      138.84      135.29      4.12 o 
  -2   6   7      993.48      955.48     17.49 o 
  -1   6   7       29.36       28.73      2.31 o 
   0   6   7       17.14       18.30      2.34 o 
   1   6   7       75.10       69.08      3.97 o 
   2   6   7       86.20       82.66      3.52 o 
   3   6   7       10.96       13.02      3.15 o 
   4   6   7      183.79      185.49     13.12 o 
   5   6   7      143.94      160.74      7.06 o 
   6   6   7       38.00       33.76      4.35 o 
   7   6   7        9.61        3.06      3.61 o 
   8   6   7       10.49       13.50      3.92 o 
   9   6   7        3.28        0.56      3.67 o 
  10   6   7        0.51       -2.45      3.70 o 
 -13   7   7       10.15        6.46      3.15 o 
 -12   7   7        4.32        8.46      3.24 o 
 -11   7   7        7.85        5.70      2.88 o 
 -10   7   7        1.16       -1.52      2.67 o 
  -9   7   7      132.78      125.35      5.33 o 
  -8   7   7        0.87       -2.54      2.54 o 
  -7   7   7       41.15       42.19      3.26 o 
  -6   7   7      123.84      110.13      4.37 o 
  -5   7   7       16.96       22.03      2.61 o 
  -4   7   7      134.05      109.68      3.96 o 
  -3   7   7     1314.86     1229.41     16.34 o 
  -2   7   7     2554.52     2510.94     27.91 o 
  -1   7   7       19.91       18.09      2.71 o 
   0   7   7       46.78       50.59      2.93 o 
   1   7   7      197.92      199.42      5.56 o 
   2   7   7        3.23       -1.30      2.19 o 
   3   7   7      384.57      379.04     15.55 o 
   4   7   7       30.68       31.48      3.75 o 
   5   7   7       37.98       37.46      3.96 o 
   6   7   7        1.17        1.23      3.44 o 
   7   7   7        0.88        1.44      3.48 o 
   8   7   7       85.81       82.58      5.77 o 
   9   7   7       38.14       38.61      4.73 o 
  10   7   7        2.10        4.52      3.84 o 
 -12   8   7        0.21       -2.89      2.89 o 
 -11   8   7        0.52        1.52      2.74 o 
 -10   8   7        1.14       -0.89      2.61 o 
  -9   8   7       54.81       47.73      3.90 o 
  -8   8   7        8.07        4.77      2.74 o 
  -7   8   7       50.76       50.95      3.44 o 
  -6   8   7       93.28       93.59      4.15 o 
  -5   8   7       17.30       17.39      2.56 o 
  -4   8   7        0.04        1.97      2.08 o 
  -3   8   7     1645.83     1581.02     20.13 o 
  -2   8   7     1689.67     1652.70     20.87 o 
  -1   8   7       32.61       30.35      2.97 o 
   0   8   7      137.49      122.10      4.41 o 
   1   8   7      553.68      567.42     12.09 o 
   2   8   7       19.33       19.10      2.78 o 
   3   8   7      739.20      766.97     18.29 o 
   4   8   7      177.10      160.11      6.44 o 
   5   8   7       64.12       53.64      5.64 o 
   6   8   7        0.17        1.35      3.40 o 
   7   8   7        0.17        0.22      3.49 o 
   8   8   7       17.04        6.07      3.82 o 
   9   8   7        7.72        7.24      4.09 o 
  10   8   7        2.02        2.02      3.86 o 
 -12   9   7       62.64       69.92      5.52 o 
 -11   9   7       11.76       13.07      3.12 o 
 -10   9   7        2.43        1.98      2.72 o 
  -9   9   7       83.35       73.48      4.29 o 
  -8   9   7        6.45        1.99      3.36 o 
  -7   9   7       36.24       40.53      3.26 o 
  -6   9   7      118.35      132.83      4.86 o 
  -5   9   7        0.35       -2.27      2.60 o 
  -4   9   7       47.79       48.15      3.12 o 
  -3   9   7       21.03       26.50      3.56 o 
  -2   9   7       42.43       45.83      3.18 o 
  -1   9   7      188.06      187.29      6.34 o 
   0   9   7        1.70       -2.22      2.57 o 
   1   9   7      433.57      444.16     10.48 o 
   2   9   7      767.10      710.68     14.06 o 
   3   9   7      311.27      352.95     11.06 o 
   4   9   7       22.76       29.65      4.62 o 
   5   9   7      118.70      102.90      6.29 o 
   6   9   7      105.47      104.91     10.11 o 
   7   9   7        0.29       -3.89      3.89 o 
   8   9   7        0.22       -2.65      3.51 o 
   9   9   7        0.47        0.13      3.74 o 
 -12  10   7       10.01       13.65      5.27 o 
 -11  10   7        2.54        0.93      2.76 o 
 -10  10   7        0.01        2.59      2.57 o 
  -9  10   7        7.02        6.14      2.84 o 
  -8  10   7       48.59       43.54      3.78 o 
  -7  10   7       90.07       84.08      4.49 o 
  -6  10   7        0.82        0.77      2.38 o 
  -5  10   7      140.15      149.11      4.72 o 
  -4  10   7       40.58       37.02      2.91 o 
  -3  10   7      210.25      222.17      5.61 o 
  -2  10   7      398.60      399.59      8.84 o 
  -1  10   7      267.91      254.96      6.47 o 
   0  10   7      136.10      131.98      5.21 o 
   1  10   7      316.59      335.58      8.96 o 
   2  10   7       27.01       27.59      3.34 o 
   3  10   7      373.64      364.81     11.43 o 
   4  10   7      404.30      419.47     12.35 o 
   5  10   7       46.07       39.30      4.86 o 
   6  10   7       11.56       15.05      4.54 o 
   7  10   7        2.31       -2.60      4.21 o 
   8  10   7        0.32        2.54      4.37 o 
   9  10   7        2.08       -4.22      6.50 o 
 -12  11   7        6.89       12.94      3.38 o 
 -11  11   7        4.73        5.91      2.90 o 
 -10  11   7        4.05        5.01      2.78 o 
  -9  11   7        0.78       -0.14      2.60 o 
  -8  11   7        0.18       -2.41      2.41 o 
  -7  11   7        0.92       -1.46      2.57 o 
  -6  11   7       15.36       12.79      2.77 o 
  -5  11   7      256.56      253.74      6.22 o 
  -4  11   7      208.80      227.68      5.82 o 
  -3  11   7       19.59       20.59      2.60 o 
  -2  11   7        5.04        7.65      2.58 o 
  -1  11   7     1162.13     1194.85     17.44 o 
   0  11   7      304.16      295.91      8.59 o 
   1  11   7       35.61       32.32      3.66 o 
   2  11   7       44.84       34.04      3.58 o 
   3  11   7       38.18       51.31      3.83 o 
   4  11   7       35.02       37.82      4.87 o 
   5  11   7       33.23       35.24      4.88 o 
   6  11   7      101.72      115.26      6.82 o 
   7  11   7        0.08        6.88      4.66 o 
   8  11   7       51.34       47.65      6.24 o 
   9  11   7        0.09       -4.37      4.37 o 
 -11  12   7       33.77       40.73      3.84 o 
 -10  12   7        0.89        2.48      2.80 o 
  -9  12   7        0.22        0.27      2.58 o 
  -8  12   7        1.93        2.65      2.66 o 
  -7  12   7       61.47       67.99      4.34 o 
  -6  12   7       69.83       67.27      4.28 o 
  -5  12   7      603.63      611.84     10.26 o 
  -4  12   7      114.48      115.13      4.24 o 
  -3  12   7       36.70       42.62      3.37 o 
  -2  12   7        2.98        2.40      2.40 o 
  -1  12   7        1.30        4.32      2.41 o 
   0  12   7       72.64       80.80      4.82 o 
   1  12   7        3.34        1.89      4.12 o 
   2  12   7        4.55        3.64      2.74 o 
   3  12   7       12.63       13.85      2.92 o 
   4  12   7       37.46       51.38      5.37 o 
   5  12   7        0.48        8.07      5.42 o 
   6  12   7        8.90        5.07      4.07 o 
   7  12   7       36.70       37.23      6.11 o 
   8  12   7        6.25        0.08      9.44 o 
 -11  13   7        3.49        3.79      3.87 o 
 -10  13   7       10.63        6.68      4.46 o 
  -9  13   7        3.27        4.20      2.84 o 
  -8  13   7       18.95       14.15      3.11 o 
  -7  13   7        0.01        3.12      2.81 o 
  -6  13   7       49.04       51.29      3.96 o 
  -5  13   7      734.29      680.62     11.06 o 
  -4  13   7       29.19       19.59      3.41 o 
  -3  13   7        0.13       -2.34      2.34 o 
  -2  13   7        2.09       -2.00      2.32 o 
  -1  13   7       30.18       29.82      3.87 o 
   0  13   7       16.47       10.05      3.17 o 
   1  13   7        3.05        4.03      2.86 o 
   2  13   7       84.72       70.50      4.39 o 
   3  13   7        1.82        0.67      2.82 o 
   4  13   7      203.95      202.45      9.24 o 
   5  13   7        1.83        0.12      4.70 o 
   6  13   7       43.00       45.77      5.14 o 
   7  13   7      144.96      164.09      9.81 o 
   8  13   7       46.71       40.86      6.03 o 
 -10  14   7        1.47        4.15      2.92 o 
  -9  14   7       25.13       25.98      3.47 o 
  -8  14   7        8.78        5.16      2.89 o 
  -7  14   7        1.19        4.98      2.92 o 
  -6  14   7        6.42        4.21      3.23 o 
  -5  14   7       50.38       42.00      3.60 o 
  -4  14   7        2.71        3.22      2.41 o 
  -3  14   7       12.55       12.41      2.84 o 
  -2  14   7       27.01       37.45      3.64 o 
  -1  14   7        0.18       -2.03      2.93 o 
   0  14   7        2.10       -2.80      2.80 o 
   1  14   7        7.75        5.93      3.06 o 
   2  14   7        4.73        6.20      2.99 o 
   3  14   7       11.56       16.72      2.86 o 
   4  14   7        7.01       11.75      4.28 o 
   5  14   7       14.45       17.80      4.69 o 
   6  14   7        1.03       -0.80      3.83 o 
   7  14   7      110.42      129.14     14.26 o 
   8  14   7        6.67       -0.54      4.59 o 
 -10  15   7        4.94       -1.26      2.96 o 
  -9  15   7        0.12       -2.77      2.77 o 
  -8  15   7       28.63       27.64      3.59 o 
  -7  15   7      136.70      157.03      6.41 o 
  -6  15   7       11.02        1.18      2.79 o 
  -5  15   7       21.54       16.24      3.40 o 
  -4  15   7        1.00        0.47      2.48 o 
  -3  15   7        4.71        4.30      2.83 o 
  -2  15   7        8.25       11.42      3.39 o 
  -1  15   7        4.38        1.26      2.80 o 
   0  15   7       35.50       36.36      4.64 o 
   1  15   7       14.47       16.10      3.33 o 
   2  15   7       22.19       17.81      3.26 o 
   3  15   7        2.29        0.95      3.81 o 
   4  15   7        0.65        0.98      3.99 o 
   5  15   7        7.69        5.10      6.16 o 
   6  15   7        2.76        1.20      4.20 o 
   7  15   7       12.97       16.20      5.46 o 
  -9  16   7        1.48       -1.36      2.94 o 
  -8  16   7        3.12       10.35      3.09 o 
  -7  16   7       32.04       25.00      3.60 o 
  -6  16   7       30.83       30.33      6.41 o 
  -5  16   7       10.93       10.69      3.74 o 
  -4  16   7        0.15        2.29      2.86 o 
  -3  16   7       29.77       27.08      3.61 o 
  -2  16   7       19.70       16.88      3.27 o 
  -1  16   7       44.08       33.06      5.06 o 
   0  16   7        7.65        7.41      3.29 o 
   1  16   7       20.20       13.13      3.34 o 
   2  16   7        5.71        5.34      3.18 o 
   3  16   7       14.38       11.72      4.55 o 
   4  16   7       31.00       38.12      6.24 o 
   5  16   7       43.05       50.75      5.78 o 
   6  16   7        1.07       -4.11      4.18 o 
  -9  17   7        0.52       -2.86      2.95 o 
  -8  17   7        6.08        1.11      3.00 o 
  -7  17   7        4.51       -3.89      3.89 o 
  -6  17   7        5.73        1.84      2.92 o 
  -5  17   7       11.80       -2.39      2.78 o 
  -4  17   7        0.01        0.24      3.05 o 
  -3  17   7        1.43        0.68      3.00 o 
  -2  17   7        0.86       -0.56      2.74 o 
  -1  17   7        2.25        1.21      5.26 o 
   0  17   7       16.96       21.46      3.83 o 
   1  17   7        0.79       -0.31      3.02 o 
   2  17   7        1.47       -0.35      2.85 o 
   3  17   7       10.63        9.31      5.46 o 
   4  17   7        0.00       -2.75      4.23 o 
   5  17   7        8.18       11.67      6.31 o 
   6  17   7        0.17       -0.76      4.27 o 
  -8  18   7        5.47        5.24      3.15 o 
  -7  18   7        0.47       -2.70      2.70 o 
  -6  18   7        0.11        4.21      3.13 o 
  -5  18   7        0.14       -2.74      3.12 o 
  -4  18   7        0.13       -1.44      3.08 o 
  -3  18   7        3.86        5.55      3.38 o 
  -2  18   7       37.88       23.38      5.39 o 
  -1  18   7       45.59       52.32      4.85 o 
   0  18   7       37.93       30.65      5.14 o 
   1  18   7        2.78       -2.54      2.96 o 
   2  18   7       14.08       20.16      4.44 o 
   3  18   7        0.04       -4.64      4.64 o 
   4  18   7        0.13        2.47      4.87 o 
   5  18   7        0.32       -1.87      4.39 o 
  -7  19   7        0.25       -0.78      3.29 o 
  -6  19   7        2.22       -0.58      3.34 o 
  -5  19   7        0.21        0.36      4.01 o 
  -4  19   7       15.18       17.75      3.90 o 
  -3  19   7        6.94        2.27      3.24 o 
  -2  19   7        7.73        8.95      4.38 o 
  -1  19   7      124.02      145.18      6.93 o 
   0  19   7       24.92       15.65      3.89 o 
   1  19   7        0.01       -1.35      3.09 o 
   2  19   7        4.05        6.18      3.15 o 
   3  19   7        0.00        2.16      4.76 o 
   4  19   7        2.23        7.94      8.67 o 
  -6  20   7        0.00        0.04      3.75 o 
  -5  20   7       25.52       39.71      5.79 o 
  -4  20   7        2.82        7.00      3.59 o 
  -3  20   7        2.83        6.21      3.61 o 
  -2  20   7        3.49        6.16      4.28 o 
  -1  20   7        0.01        2.68      4.05 o 
   0  20   7        0.00       -1.73      3.41 o 
   1  20   7        5.80       10.30      3.44 o 
   2  20   7        8.11        9.78      3.71 o 
   3  20   7        5.39       -0.91      4.76 o 
  -4  21   7        5.98       11.22      3.96 o 
  -3  21   7        0.01        0.82      3.53 o 
  -2  21   7        0.06        2.76      4.22 o 
  -1  21   7        7.00       -1.64      4.10 o 
   0  21   7        7.14        7.14      4.06 o 
   1  21   7        0.03        0.41      3.18 o 
 -13   0   8        0.18       10.97      5.90 o 
 -12   0   8       76.02       76.89      8.20 o 
 -11   0   8       71.38       78.06      8.08 o 
 -10   0   8        2.67       -1.10      4.62 o 
  -9   0   8       81.22       66.71      7.43 o 
  -8   0   8        7.28        4.70      3.91 o 
  -7   0   8      110.54      107.49      6.54 o 
  -6   0   8      151.80      145.30      9.20 o 
  -5   0   8      124.89      103.41      6.27 o 
  -4   0   8      452.25      481.86     11.45 o 
  -3   0   8       11.37       -1.33      3.34 o 
  -2   0   8       38.54       37.75      3.65 o 
  -1   0   8        1.19       -2.00      2.43 o 
   0   0   8      387.06      359.59      9.27 o 
   1   0   8      202.06      209.60      6.93 o 
   2   0   8       39.85       32.15      4.11 o 
   3   0   8      377.34      381.87     10.94 o 
   4   0   8      139.58      116.16      7.47 o 
   5   0   8       14.87       24.39      4.60 o 
   6   0   8      201.63      225.10     10.16 o 
   7   0   8       19.97       19.37     10.44 o 
   8   0   8       36.33       47.55     12.86 o 
   9   0   8       36.73       15.72      8.14 o 
 -13   1   8       30.92       32.18      4.88 o 
 -12   1   8        0.82        1.58      3.61 o 
 -11   1   8       33.25       42.40      4.87 o 
 -10   1   8       17.54       13.63      3.52 o 
  -9   1   8        3.64        2.50      2.88 o 
  -8   1   8        4.92       -0.84      3.10 o 
  -7   1   8       68.69       69.56      4.05 o 
  -6   1   8       10.08        6.31      3.56 o 
  -5   1   8      142.24      156.47      5.87 o 
  -4   1   8        3.04        0.30      2.37 o 
  -3   1   8      183.78      182.42      5.67 o 
  -2   1   8        1.98        2.99      1.97 o 
  -1   1   8        1.00        2.90      1.93 o 
   0   1   8       58.19       47.58      2.75 o 
   1   1   8      107.67      118.12      4.02 o 
   2   1   8       46.74       47.72      3.17 o 
   3   1   8       19.38       19.38      3.75 o 
   4   1   8        0.50       -1.84      2.54 o 
   5   1   8        8.67       16.94      3.10 o 
   6   1   8       77.71       77.72      4.52 o 
   7   1   8       15.60       21.24      3.14 o 
   8   1   8        0.00       -3.55      3.55 o 
   9   1   8        0.05       -3.78      4.19 o 
 -13   2   8        3.78        1.59      3.85 o 
 -12   2   8       17.72       19.18      4.28 o 
 -11   2   8       94.36       97.71      6.08 o 
 -10   2   8      124.83      119.80      6.70 o 
  -9   2   8       77.95       90.47      4.71 o 
  -8   2   8      246.75      238.97      6.80 o 
  -7   2   8       68.72       63.74      4.43 o 
  -6   2   8       79.09       72.71      5.81 o 
  -5   2   8       51.92       48.93      3.98 o 
  -4   2   8        1.02       -0.46      2.31 o 
  -3   2   8       16.46       18.80      2.40 o 
  -2   2   8       39.75       39.15      2.90 o 
  -1   2   8      143.58      137.61      4.06 o 
   0   2   8        0.32       -0.99      1.80 o 
   1   2   8       51.99       48.91      2.98 o 
   2   2   8       18.44       13.11      2.56 o 
   3   2   8        6.93        4.46      2.67 o 
   4   2   8      134.54      135.25      5.62 o 
   5   2   8       12.23       12.16      3.08 o 
   6   2   8      213.86      217.13      7.04 o 
   7   2   8      134.48      121.22      6.61 o 
   8   2   8       86.40       87.75      9.07 o 
   9   2   8       10.04        9.43      3.69 o 
 -12   3   8        1.43        0.07      3.11 o 
 -11   3   8       16.33       20.18      4.07 o 
 -10   3   8        1.25        0.47      3.60 o 
  -9   3   8       90.40      105.36      5.39 o 
  -8   3   8        7.33        3.13      3.20 o 
  -7   3   8      172.64      165.27      6.26 o 
  -6   3   8        5.75        1.78      2.96 o 
  -5   3   8        8.74        9.59      3.09 o 
  -4   3   8       38.40       43.45      3.41 o 
  -3   3   8       54.75       55.31      3.18 o 
  -2   3   8      102.39       81.13      3.60 o 
  -1   3   8        0.88       -2.21      2.21 o 
   0   3   8       17.44       18.52      2.26 o 
   1   3   8        0.47       -1.45      1.93 o 
   2   3   8      162.11      175.92      5.22 o 
   3   3   8       45.52       49.89      3.55 o 
   4   3   8       11.46       11.43      2.95 o 
   5   3   8       43.59       47.53      4.80 o 
   6   3   8        0.27        3.73      3.70 o 
   7   3   8      169.10      171.04      7.95 o 
   8   3   8        2.24       -5.58      6.23 o 
   9   3   8        1.83        1.06      3.81 o 
 -12   4   8       35.49       44.23      7.66 o 
 -11   4   8        1.52        1.66      4.68 o 
 -10   4   8       15.09       18.30      3.74 o 
  -9   4   8      228.30      252.37      7.74 o 
  -8   4   8       25.04       24.36      3.22 o 
  -7   4   8      198.11      204.13      6.91 o 
  -6   4   8       33.69       35.10      4.05 o 
  -5   4   8        0.38       -0.20      2.77 o 
  -4   4   8       46.85       47.75      3.47 o 
  -3   4   8       13.51       11.03      2.66 o 
  -2   4   8      101.59       95.25      4.63 o 
  -1   4   8      617.56      620.27     10.81 o 
   0   4   8        7.94        9.37      2.56 o 
   1   4   8      144.77      146.69      4.88 o 
   2   4   8        0.09       -0.91      2.79 o 
   3   4   8       65.09       61.18      4.41 o 
   4   4   8       98.00       93.51      5.15 o 
   5   4   8        7.24        9.55      3.72 o 
   6   4   8        0.80        3.17      3.72 o 
   7   4   8        0.27       -0.32      4.66 o 
   8   4   8       17.01       10.84      4.14 o 
   9   4   8       22.21       21.62      4.41 o 
 -12   5   8        6.85        8.44      3.71 o 
 -11   5   8       43.41       48.39      6.26 o 
 -10   5   8       25.54       27.84      3.94 o 
  -9   5   8       13.36       10.70      3.85 o 
  -8   5   8       15.03       15.36      3.11 o 
  -7   5   8        6.26        9.44      2.80 o 
  -6   5   8      145.00      138.94      8.23 o 
  -5   5   8       58.86       63.83      5.28 o 
  -4   5   8       74.54       77.06      4.06 o 
  -3   5   8       81.61       69.23      4.53 o 
  -2   5   8       11.16        7.67      3.02 o 
  -1   5   8       54.22       47.26      5.13 o 
   0   5   8        0.70        0.01      2.63 o 
   1   5   8        3.19       -1.29      2.20 o 
   2   5   8        3.42        3.11      2.45 o 
   3   5   8       60.92       62.40      4.53 o 
   4   5   8        8.55        8.85      3.24 o 
   5   5   8       10.24        9.81      3.70 o 
   6   5   8      232.59      248.59      9.55 o 
   7   5   8        0.07        3.11      3.67 o 
   8   5   8       48.03       39.52      4.95 o 
   9   5   8        4.33        7.41      4.02 o 
 -12   6   8       39.85       32.80      4.37 o 
 -11   6   8       12.81       14.85      3.56 o 
 -10   6   8      122.74      118.35      5.54 o 
  -9   6   8        3.28        4.40      3.21 o 
  -8   6   8       81.99       78.05      4.34 o 
  -7   6   8       12.44       11.07      4.55 o 
  -6   6   8        2.04        3.02      2.94 o 
  -5   6   8      232.12      217.81      6.97 o 
  -4   6   8       36.00       44.91      4.04 o 
  -3   6   8        0.58        0.76      2.62 o 
  -2   6   8       44.38       45.69      4.43 o 
  -1   6   8      385.43      382.65      8.11 o 
   0   6   8      220.86      221.39      6.70 o 
   1   6   8       15.62       15.95      2.92 o 
   2   6   8       25.68       20.75      3.26 o 
   3   6   8       91.07       94.58      5.38 o 
   4   6   8        6.25        1.31      3.06 o 
   5   6   8        2.89       -2.95      3.47 o 
   6   6   8       74.46       80.88      6.01 o 
   7   6   8       61.18       70.60      5.83 o 
   8   6   8       18.05       11.26      5.08 o 
   9   6   8        0.16       -3.08      3.74 o 
 -12   7   8        9.49       10.72      3.68 o 
 -11   7   8        2.48        4.21      3.16 o 
 -10   7   8        5.40        7.21      3.27 o 
  -9   7   8       87.99       91.00      5.04 o 
  -8   7   8       34.27       20.60      3.49 o 
  -7   7   8      116.85      123.85      4.97 o 
  -6   7   8        6.95       13.49      3.32 o 
  -5   7   8       36.28       25.85      3.67 o 
  -4   7   8        6.08        7.59      2.80 o 
  -3   7   8       68.04       70.05      3.92 o 
  -2   7   8       19.89       31.90      3.62 o 
  -1   7   8        0.34       -1.56      2.73 o 
   0   7   8      329.95      356.16      8.62 o 
   1   7   8       91.41       93.73      5.08 o 
   2   7   8       21.14       11.83      3.18 o 
   3   7   8       60.62       72.17      5.76 o 
   4   7   8       22.16       23.97      4.55 o 
   5   7   8       13.24       18.14      7.74 o 
   6   7   8       45.03       47.85      5.29 o 
   7   7   8      155.06      151.69     12.22 o 
   8   7   8        6.65       -1.38      3.83 o 
   9   7   8        1.23       -1.19      3.94 o 
 -12   8   8       15.38       18.28      3.91 o 
 -11   8   8        0.55       -1.85      2.92 o 
 -10   8   8        6.91        4.47      3.19 o 
  -9   8   8       23.91       15.73      4.10 o 
  -8   8   8        5.29        2.90      2.91 o 
  -7   8   8       19.33       10.68      2.92 o 
  -6   8   8       17.99       27.18      3.80 o 
  -5   8   8       44.46       52.34      4.32 o 
  -4   8   8      463.09      491.57      9.78 o 
  -3   8   8      122.77      106.56      4.58 o 
  -2   8   8       25.17       29.01      3.49 o 
  -1   8   8      351.31      379.91      9.96 o 
   0   8   8       96.65       96.49      5.94 o 
   1   8   8        8.84        8.71      3.18 o 
   2   8   8       41.06       44.57      3.95 o 
   3   8   8        0.71        2.60      4.09 o 
   4   8   8        0.30       -3.21      3.66 o 
   5   8   8       15.41       15.99      9.53 o 
   6   8   8        0.02       -1.77      5.79 o 
   7   8   8       40.57       44.22      6.63 o 
   8   8   8        0.97        4.82      4.10 o 
 -11   9   8        0.09       -2.92      2.92 o 
 -10   9   8       36.41       39.00      5.70 o 
  -9   9   8       12.12       10.23      3.12 o 
  -8   9   8        5.16        0.78      3.05 o 
  -7   9   8       27.48       33.70      3.72 o 
  -6   9   8      149.27      159.67      6.28 o 
  -5   9   8       13.41       12.22      3.38 o 
  -4   9   8      234.58      236.19      6.74 o 
  -3   9   8        6.18        6.25      2.78 o 
  -2   9   8      311.78      316.17      8.35 o 
  -1   9   8       34.37       33.09      3.67 o 
   0   9   8      264.55      271.80      8.62 o 
   1   9   8       16.23       15.33      3.42 o 
   2   9   8        0.03        3.13      2.88 o 
   3   9   8       81.33       74.39      5.97 o 
   4   9   8      208.98      194.62      9.03 o 
   5   9   8        0.38        3.12      4.14 o 
   6   9   8       11.83       14.03      5.44 o 
   7   9   8       50.17       56.27      8.03 o 
   8   9   8        2.91       -4.66      7.99 o 
 -11  10   8        2.40       -0.93      3.49 o 
 -10  10   8        0.13        0.32      3.20 o 
  -9  10   8        4.51        8.48      3.29 o 
  -8  10   8        0.45       -2.56      2.56 o 
  -7  10   8        0.00       -0.53      2.90 o 
  -6  10   8        4.81        3.60      3.26 o 
  -5  10   8        2.76       -0.70      3.05 o 
  -4  10   8       13.46       11.41      2.93 o 
  -3  10   8        8.02        7.67      2.86 o 
  -2  10   8       14.93       12.30      3.25 o 
  -1  10   8       50.68       60.19      4.32 o 
   0  10   8      720.23      745.29     15.46 o 
   1  10   8      249.56      255.11      8.07 o 
   2  10   8        4.62        8.42      3.04 o 
   3  10   8       30.57       27.79      4.93 o 
   4  10   8        5.61        6.78      4.27 o 
   5  10   8        3.81        7.56      4.32 o 
   6  10   8        0.54        6.40      4.86 o 
   7  10   8        6.88        6.86      5.08 o 
   8  10   8        5.28        3.88      5.41 o 
 -11  11   8        2.81       -2.91      2.91 o 
 -10  11   8        3.58        6.69      3.22 o 
  -9  11   8        0.53       -2.12      2.79 o 
  -8  11   8        1.71        0.65      2.75 o 
  -7  11   8        4.21       -0.02      3.28 o 
  -6  11   8        8.24        5.61      3.41 o 
  -5  11   8        3.85        2.29      3.32 o 
  -4  11   8      160.11      137.76      5.40 o 
  -3  11   8      235.82      217.46      6.85 o 
  -2  11   8       79.37       76.98      4.67 o 
  -1  11   8        8.44       12.06      3.49 o 
   0  11   8        0.20        0.41      3.22 o 
   1  11   8       79.70       85.56      5.11 o 
   2  11   8       61.63       58.60      5.17 o 
   3  11   8       59.98       62.48     11.44 o 
   4  11   8      282.76      282.24     10.65 o 
   5  11   8       12.14       12.54      4.63 o 
   6  11   8        9.12       14.63      5.46 o 
   7  11   8       13.92       23.06      5.77 o 
 -10  12   8       13.07       12.42      3.39 o 
  -9  12   8        2.52       -0.22      2.93 o 
  -8  12   8       27.63       27.28      3.57 o 
  -7  12   8       82.84       82.84      4.87 o 
  -6  12   8       46.07       49.17      4.98 o 
  -5  12   8       27.91       40.99      4.22 o 
  -4  12   8        0.08       -0.91      2.67 o 
  -3  12   8        0.02        1.15      2.98 o 
  -2  12   8       52.82       71.77      5.18 o 
  -1  12   8       48.71       54.52      4.65 o 
   0  12   8       30.29       27.13      3.87 o 
   1  12   8       24.91       20.17      3.63 o 
   2  12   8        1.01       -0.82      5.25 o 
   3  12   8        8.29        5.03      4.51 o 
   4  12   8        0.04        1.55      4.10 o 
   5  12   8        0.05        3.65      4.27 o 
   6  12   8        2.61        2.51      5.32 o 
   7  12   8        0.39       -4.83      4.83 o 
 -10  13   8        0.02        0.16      3.01 o 
  -9  13   8        1.78       -1.56      3.42 o 
  -8  13   8       35.78       38.76      4.04 o 
  -7  13   8        6.06        4.02      3.07 o 
  -6  13   8        2.02        7.90      3.61 o 
  -5  13   8        0.09        3.96      3.31 o 
  -4  13   8       20.99       30.32      3.41 o 
  -3  13   8        0.97       -0.59      2.99 o 
  -2  13   8        4.97        4.64      3.49 o 
  -1  13   8        2.12        2.26      3.14 o 
   0  13   8        9.00        8.73      3.40 o 
   1  13   8        0.99        8.16      3.19 o 
   2  13   8       89.81       91.91      5.20 o 
   3  13   8       28.07       31.45      5.32 o 
   4  13   8       58.33       58.36      6.18 o 
   5  13   8       36.13       45.52      5.75 o 
   6  13   8       17.60       27.11      5.99 o 
   7  13   8       14.95       23.16      6.17 o 
  -9  14   8        7.71       12.49      3.70 o 
  -8  14   8       52.07       53.71      4.46 o 
  -7  14   8        4.27        4.31      3.05 o 
  -6  14   8       12.07        5.49      3.70 o 
  -5  14   8        0.01       -2.05      3.42 o 
  -4  14   8       17.77       13.88      3.14 o 
  -3  14   8       19.74       16.46      3.94 o 
  -2  14   8       26.49       25.77      4.08 o 
  -1  14   8        0.00       -2.91      2.99 o 
   0  14   8        0.14       -2.38      2.93 o 
   1  14   8        7.40        6.24      3.25 o 
   2  14   8       74.21       72.91      4.75 o 
   3  14   8       16.18       23.78      7.36 o 
   4  14   8        0.14        8.35      4.66 o 
   5  14   8        3.16        6.20      4.64 o 
   6  14   8        0.66        1.93      5.21 o 
  -9  15   8       33.84       35.59      4.04 o 
  -8  15   8        7.46        8.73      3.88 o 
  -7  15   8        0.21       -2.80      2.84 o 
  -6  15   8        0.11       -4.20      4.81 o 
  -5  15   8        0.50       -1.41      3.61 o 
  -4  15   8        1.29        2.25      4.01 o 
  -3  15   8        0.92       -2.84      3.20 o 
  -2  15   8       33.16       33.68      4.44 o 
  -1  15   8       19.61       17.53      4.09 o 
   0  15   8       57.40       59.30      4.87 o 
   1  15   8       29.04       28.80      3.99 o 
   2  15   8       26.99       30.36      3.79 o 
   3  15   8       17.41       16.38      9.90 o 
   4  15   8       15.87       19.38      5.44 o 
   5  15   8       30.63       25.29      5.40 o 
  -8  16   8        1.39       -3.98      3.98 o 
  -7  16   8       26.50       24.21      3.90 o 
  -6  16   8        2.55        2.10      5.84 o 
  -5  16   8       19.12       17.15      4.79 o 
  -4  16   8        0.19        4.57      5.67 o 
  -3  16   8        7.29        3.44      3.70 o 
  -2  16   8       29.84       33.70      4.57 o 
  -1  16   8        1.33       -1.59      3.63 o 
   0  16   8        0.19       -3.05      3.05 o 
   1  16   8        3.52        0.17      3.13 o 
   2  16   8        5.39       12.83      3.35 o 
   3  16   8        2.41        0.15      4.57 o 
   4  16   8        0.31        2.09      5.02 o 
   5  16   8        0.12        0.70      4.71 o 
  -7  17   8        4.02        3.09      3.35 o 
  -6  17   8        9.52       13.31      7.88 o 
  -5  17   8        0.04       -3.27      4.00 o 
  -4  17   8        0.40       -1.85      3.28 o 
  -3  17   8        0.38       -2.17      3.90 o 
  -2  17   8       18.36       16.03      4.04 o 
  -1  17   8       10.67        4.84      3.73 o 
   0  17   8        2.23        0.92      3.32 o 
   1  17   8       31.25       39.59      4.35 o 
   2  17   8       32.85       39.68      5.63 o 
   3  17   8        0.17        2.22      4.75 o 
   4  17   8       13.61       14.91      5.52 o 
  -6  18   8       25.69       37.36      6.66 o 
  -5  18   8       20.12       23.32      5.98 o 
  -4  18   8        5.25        6.08      5.02 o 
  -3  18   8        2.24       -0.90      4.20 o 
  -2  18   8        3.41       -4.26      4.26 o 
  -1  18   8        0.48       -2.54      6.14 o 
   0  18   8        1.31       13.72      6.17 o 
   1  18   8        3.92        8.92      3.64 o 
   2  18   8        0.52       -3.02      3.02 o 
   3  18   8      127.34      152.99      9.06 o 
  -5  19   8        0.14       -2.10      4.48 o 
  -4  19   8        3.65        3.15      4.69 o 
  -3  19   8        1.46       -4.03      4.03 o 
  -2  19   8       56.68       84.64      6.87 o 
  -1  19   8        0.05        0.08      4.26 o 
   0  19   8       24.34       25.86      4.37 o 
   1  19   8       16.14       16.00      3.78 o 
   2  19   8       41.22       43.38      7.22 o 
  -2  20   8       11.47       16.87      5.07 o 
  -1  20   8       22.04       14.79      4.87 o 
 -12   1   9        0.85       -4.85      5.54 o 
 -11   1   9        4.31        3.50      4.73 o 
 -10   1   9       96.65       97.99      7.83 o 
  -9   1   9       32.58       29.94      4.98 o 
  -8   1   9        2.60       -1.43      3.82 o 
  -7   1   9        4.95        4.23      3.81 o 
  -6   1   9       84.42       86.53      5.74 o 
  -5   1   9       22.70       15.57      3.92 o 
  -4   1   9       51.75       59.30      4.98 o 
  -3   1   9        1.24        0.71      2.82 o 
  -2   1   9        0.27        2.70      2.39 o 
  -1   1   9       16.46       14.18      2.56 o 
   0   1   9      301.83      290.07      6.12 o 
   1   1   9      205.43      183.72      5.23 o 
   2   1   9        0.24        0.97      2.90 o 
   3   1   9      182.20      175.05      6.92 o 
   4   1   9       34.74       24.52      3.63 o 
   5   1   9       45.11       42.71      4.09 o 
   6   1   9        5.48        1.06      2.99 o 
   7   1   9        4.72        5.22      2.96 o 
   8   1   9        0.80       -1.75      3.51 o 
 -12   2   9        0.63       -0.97      5.37 o 
 -11   2   9       21.13       22.68      5.63 o 
 -10   2   9       14.55       12.15      4.50 o 
  -9   2   9       29.90       30.76      4.38 o 
  -8   2   9        7.41        0.90      4.01 o 
  -7   2   9        4.58        0.86      3.81 o 
  -6   2   9        0.07       -2.53      3.72 o 
  -5   2   9       98.11       90.06      7.43 o 
  -4   2   9       76.32       67.87      5.12 o 
  -3   2   9        0.08       -2.02      2.91 o 
  -2   2   9        2.11       -0.06      2.83 o 
  -1   2   9        3.13        3.59      2.20 o 
   0   2   9        7.86        5.07      2.36 o 
   1   2   9        1.84        0.97      2.25 o 
   2   2   9        0.35       -1.19      2.61 o 
   3   2   9        0.90        0.15      3.43 o 
   4   2   9        1.46        7.94      3.14 o 
   5   2   9       37.41       36.01      3.85 o 
   6   2   9        2.30        0.44      3.54 o 
   7   2   9       29.45       39.45      5.05 o 
   8   2   9       19.60       20.90      4.47 o 
 -12   3   9       10.63       -6.45      6.60 o 
 -11   3   9       83.06       90.39      8.46 o 
 -10   3   9       89.48       96.71      6.55 o 
  -9   3   9       31.35       38.52      5.19 o 
  -8   3   9        0.08       -1.28      3.32 o 
  -7   3   9        4.18        3.32      3.81 o 
  -6   3   9        0.01       -3.34      3.34 o 
  -5   3   9       47.19       46.01      4.90 o 
  -4   3   9       66.24       55.84      5.08 o 
  -3   3   9        0.09        0.98      2.87 o 
  -2   3   9       54.59       43.46      3.97 o 
  -1   3   9        6.93        6.12      2.30 o 
   0   3   9        6.43        7.07      2.61 o 
   1   3   9       90.50       78.88      3.98 o 
   2   3   9       79.21       78.04      4.44 o 
   3   3   9        0.27       -0.16      2.85 o 
   4   3   9       26.67       25.84      4.71 o 
   5   3   9      217.00      231.32      9.44 o 
   6   3   9        0.19       -1.54      3.74 o 
   7   3   9        3.92        0.63      3.83 o 
   8   3   9        0.29       -1.33      3.87 o 
 -11   4   9       27.77       33.45      8.83 o 
 -10   4   9       59.88       54.14      5.63 o 
  -9   4   9       57.62       67.97      5.78 o 
  -8   4   9       18.01       11.84      5.12 o 
  -7   4   9        5.02        9.33      4.15 o 
  -6   4   9        0.42        1.11      3.64 o 
  -5   4   9       87.11       78.49      5.84 o 
  -4   4   9        3.75        3.94      4.64 o 
  -3   4   9        7.24        2.86      3.09 o 
  -2   4   9       41.72       40.27      3.90 o 
  -1   4   9        0.52       -2.59      3.18 o 
   0   4   9       20.84       22.63      3.45 o 
   1   4   9        5.70       -2.26      3.06 o 
   2   4   9        0.12       -0.70      3.98 o 
   3   4   9        1.02       -2.96      2.96 o 
   4   4   9        2.90       -1.82      3.62 o 
   5   4   9        4.65        5.59      4.03 o 
   6   4   9       86.21       88.11      6.33 o 
   7   4   9       20.68       27.97      4.96 o 
   8   4   9       22.74       29.80      4.90 o 
 -11   5   9       15.92       12.41      5.21 o 
 -10   5   9       20.69       22.89      6.61 o 
  -9   5   9        5.17        6.46      4.11 o 
  -8   5   9       40.18       48.70      4.65 o 
  -7   5   9       20.39       21.58      3.80 o 
  -6   5   9        0.83        4.71      3.83 o 
  -5   5   9       11.78        8.31      3.93 o 
  -4   5   9       18.72       22.85      4.26 o 
  -3   5   9       38.66       36.98      3.90 o 
  -2   5   9       64.74       56.30      4.28 o 
  -1   5   9       68.21       58.17      4.26 o 
   0   5   9       58.67       60.80      4.19 o 
   1   5   9       11.50        8.03      3.41 o 
   2   5   9       92.67       96.67      8.54 o 
   3   5   9        2.70        2.11      7.78 o 
   4   5   9        9.24        6.59      6.40 o 
   5   5   9       63.96       71.80      6.07 o 
   6   5   9        2.89        1.68      4.07 o 
   7   5   9       70.64       80.33      7.64 o 
   8   5   9       74.50       63.22      7.98 o 
 -11   6   9       17.66       20.62      5.55 o 
 -10   6   9        2.73        4.97      4.10 o 
  -9   6   9        0.01       -3.69      3.69 o 
  -8   6   9        0.12       -4.27      4.59 o 
  -7   6   9        0.00        0.45      3.24 o 
  -6   6   9      102.32      105.45      6.46 o 
  -5   6   9       64.86       62.66      5.50 o 
  -4   6   9       26.89       26.25      4.54 o 
  -3   6   9        4.28       -1.70      2.87 o 
  -2   6   9       52.48       55.87      4.31 o 
  -1   6   9       24.21       21.85      3.57 o 
   0   6   9       25.56       24.72      4.08 o 
   1   6   9        6.74        7.45      6.31 o 
   2   6   9       34.32       30.76      4.54 o 
   3   6   9       10.52        5.62      4.74 o 
   4   6   9       37.64       38.57      6.57 o 
   5   6   9        0.92       -0.72      5.01 o 
   6   6   9        0.90       -1.95      4.98 o 
   7   6   9       79.93       79.47      6.44 o 
 -11   7   9       15.79       11.95      5.47 o 
 -10   7   9        6.07        3.00      4.20 o 
  -9   7   9      140.06      124.04      7.01 o 
  -8   7   9        5.16        7.38      4.03 o 
  -7   7   9      110.51      115.31      6.96 o 
  -6   7   9      145.25      144.62      7.13 o 
  -5   7   9        5.70        5.73      3.95 o 
  -4   7   9        1.38       -5.06      5.06 o 
  -3   7   9       79.12       73.89      4.75 o 
  -2   7   9       78.62       78.32      5.26 o 
  -1   7   9      101.03       97.03      5.07 o 
   0   7   9      233.94      248.76      8.52 o 
   1   7   9       51.33       61.40      4.72 o 
   2   7   9      130.52      147.54      6.44 o 
   3   7   9       30.46       31.23      5.16 o 
   4   7   9        0.48        0.65      4.96 o 
   5   7   9        3.75        1.34      5.31 o 
   6   7   9       20.36       21.64     12.57 o 
   7   7   9       14.84       15.56      6.15 o 
 -11   8   9        1.58       -2.51      4.02 o 
 -10   8   9        0.91       -3.85      3.85 o 
  -9   8   9        0.17       -2.05      3.81 o 
  -8   8   9       17.13       19.28      4.52 o 
  -7   8   9        1.26        3.25      3.44 o 
  -6   8   9       63.07       60.94      4.81 o 
  -5   8   9        0.00       -3.84      3.84 o 
  -4   8   9        0.44       -3.10      3.10 o 
  -3   8   9      303.66      300.02      8.67 o 
  -2   8   9        8.70       10.92      3.47 o 
  -1   8   9      190.32      198.97     11.46 o 
   0   8   9       69.82       72.26      5.19 o 
   1   8   9       16.83       15.44      4.12 o 
   2   8   9       22.42       23.74      3.74 o 
   3   8   9       17.31       17.19      4.84 o 
   4   8   9        3.40       -0.63      5.05 o 
   5   8   9        2.03       -1.89      4.94 o 
   6   8   9        5.77        9.22      5.58 o 
   7   8   9       43.79       29.81      6.90 o 
 -10   9   9        1.98       -1.62      3.85 o 
  -9   9   9        7.53        7.50      4.47 o 
  -8   9   9       56.81       64.57      5.68 o 
  -7   9   9       39.68       47.13      5.15 o 
  -6   9   9       69.20       69.48      6.18 o 
  -5   9   9       22.36       18.87      4.52 o 
  -4   9   9        0.01        3.11      3.39 o 
  -3   9   9      320.18      280.04      8.35 o 
  -2   9   9      210.11      211.28      7.37 o 
  -1   9   9      190.48      198.39      8.45 o 
   0   9   9        9.64       15.05      3.81 o 
   1   9   9        3.74        4.50      3.87 o 
   2   9   9        4.17        3.74      4.10 o 
   3   9   9       28.24       43.87      5.59 o 
   4   9   9        0.06       -0.59      4.95 o 
   5   9   9        8.56        6.80      5.22 o 
   6   9   9        1.58       -5.06      5.06 o 
   7   9   9        1.48        0.38      6.75 o 
 -10  10   9        0.15       -3.75      3.75 o 
  -9  10   9        2.16       -1.52      4.54 o 
  -8  10   9       34.27       34.22      5.08 o 
  -7  10   9        4.67        5.77      3.96 o 
  -6  10   9      296.55      317.02      9.23 o 
  -5  10   9      114.19      143.13      7.34 o 
  -4  10   9      101.75       96.44      5.49 o 
  -3  10   9      571.72      543.43     12.81 o 
  -2  10   9       72.39       77.78      9.32 o 
  -1  10   9        8.34        7.48      3.73 o 
   0  10   9       87.07       84.96      5.74 o 
   1  10   9      117.71      124.17      6.64 o 
   2  10   9       10.70        9.08      3.35 o 
   3  10   9       60.35       55.74      7.41 o 
   4  10   9        0.23       -4.30      4.30 o 
   5  10   9       19.09       24.78      6.37 o 
   6  10   9        4.94       10.24      7.62 o 
 -10  11   9        1.41       -1.39      5.19 o 
  -9  11   9        7.31        1.96      3.73 o 
  -8  11   9        0.97        0.93      3.80 o 
  -7  11   9        0.57       -3.62      3.62 o 
  -6  11   9       32.49       36.16     10.22 o 
  -5  11   9       53.17       49.15      5.55 o 
  -4  11   9      152.59      134.89      6.15 o 
  -3  11   9       44.25       39.82      7.24 o 
  -2  11   9       62.50       59.68      5.29 o 
  -1  11   9        8.42       10.18      3.63 o 
   0  11   9       19.07       21.59      4.09 o 
   1  11   9        6.98       -1.96      3.21 o 
   2  11   9        9.17       13.23      5.38 o 
   3  11   9        1.46       -1.96      4.24 o 
   4  11   9        5.33        8.77      4.69 o 
   5  11   9       19.01       15.50      6.11 o 
   6  11   9        0.40        0.07      5.35 o 
  -9  12   9        0.65       -2.69      3.77 o 
  -8  12   9        3.17       -3.81      3.81 o 
  -7  12   9       30.24       33.71      6.47 o 
  -6  12   9        6.71        7.34      3.98 o 
  -5  12   9       44.37       35.78      4.98 o 
  -4  12   9      120.06      121.83      6.82 o 
  -3  12   9        4.41       11.35      4.04 o 
  -2  12   9       16.28        9.40      4.02 o 
  -1  12   9       14.26       26.81      6.16 o 
   0  12   9       18.42       20.94      5.04 o 
   1  12   9       20.83       15.85      3.78 o 
   2  12   9        3.84        0.12      3.24 o 
   3  12   9       45.67       45.86      6.00 o 
   4  12   9        4.11       -6.22      6.22 o 
   5  12   9        2.32       -1.12      5.53 o 
  -9  13   9        0.66        5.87      5.39 o 
  -8  13   9       15.08        8.41      4.33 o 
  -7  13   9        5.44       10.37      4.19 o 
  -6  13   9        1.40        6.81      3.87 o 
  -5  13   9        3.06        4.25      4.83 o 
  -4  13   9       12.48        8.31      4.86 o 
  -3  13   9       18.09       11.34      3.94 o 
  -2  13   9        7.97       14.22      5.31 o 
  -1  13   9       48.37       41.99      5.50 o 
   0  13   9       14.30       19.55      3.93 o 
   1  13   9        1.00        1.16      3.22 o 
   2  13   9       59.19       67.67      5.04 o 
   3  13   9       17.94       15.69      5.14 o 
   4  13   9        8.50       11.07      5.05 o 
   5  13   9       38.50       38.74      7.53 o 
  -8  14   9        0.21       -0.22      3.94 o 
  -7  14   9        0.74        7.00      4.09 o 
  -6  14   9        7.18        8.49      4.23 o 
  -5  14   9        0.54        6.68      6.35 o 
  -4  14   9        3.54        7.85      3.88 o 
  -3  14   9        2.71        1.88      3.87 o 
  -2  14   9       41.54       45.73      4.91 o 
  -1  14   9        2.16       -2.95      3.54 o 
   0  14   9       14.42       14.38      4.62 o 
   1  14   9        0.81       -0.35      3.28 o 
   2  14   9       39.06       31.85      4.28 o 
   3  14   9        0.42       -2.11      6.42 o 
   4  14   9       38.22       51.25      6.57 o 
  -7  15   9        0.02       -3.13      3.98 o 
  -6  15   9        1.31       -0.20      4.48 o 
  -5  15   9        6.41       13.09      6.66 o 
  -4  15   9        0.10       -3.90      3.90 o 
  -3  15   9       11.55        7.75      3.94 o 
  -2  15   9        0.93        0.38      3.60 o 
  -1  15   9        5.16        0.00      3.54 o 
   0  15   9        0.19       -0.45      3.26 o 
   1  15   9        0.25       -1.06      3.18 o 
   2  15   9        1.25        4.02      3.48 o 
   3  15   9        3.39       11.39      5.27 o 
  -6  16   9        0.20        4.07      4.72 o 
  -5  16   9        1.71       13.37      6.83 o 
  -4  16   9        3.25       21.61      7.11 o 
  -3  16   9        1.78        1.54      5.91 o 
  -2  16   9       47.67       59.29      6.61 o 
  -1  16   9        0.01       -3.52      4.78 o 
   0  16   9        4.25        3.16      3.61 o 
   1  16   9        0.01       -3.14      3.35 o 
   2  16   9        5.95       12.91      3.74 o 
   3  16   9        5.80        9.59     10.36 o 
  -5  17   9       11.85       17.76      7.40 o 
  -4  17   9        4.04       -8.30      9.60 o 
  -3  17   9        1.39       -0.76      4.25 o 
  -2  17   9       10.42        9.78      4.26 o 
  -1  17   9        4.67        8.22      3.95 o 
   0  17   9        0.06        2.39      3.73 o 
   1  17   9        0.35        4.71      3.70 o 
  -3  18   9       14.41       21.27     10.36 o 
  -2  18   9        0.86        3.35      4.48 o 
  -1  18   9       50.23       63.23      8.79 o 
 -10   0  10       94.91      147.18     17.24 o 
  -9   0  10       27.62       21.11      7.20 o 
  -8   0  10       71.92       56.85     10.59 o 
  -7   0  10        9.78       11.25      5.94 o 
  -6   0  10       43.34       44.43      7.66 o 
  -5   0  10       58.20       59.18      8.06 o 
  -4   0  10        0.95       -0.14      5.72 o 
  -3   0  10       13.90        9.18      5.79 o 
  -2   0  10      108.17      113.30      9.20 o 
  -1   0  10       90.35       87.49      6.42 o 
   0   0  10       34.13       34.62      6.15 o 
   1   0  10       93.95       88.24     12.48 o 
   2   0  10        3.06        3.67      4.67 o 
   3   0  10        9.02        7.77      5.00 o 
   4   0  10        0.81       -4.21      4.21 o 
   5   0  10        1.99        2.92      4.67 o 
   6   0  10       23.07       28.99      5.45 o 
 -10   1  10      104.94       97.95     10.93 o 
  -9   1  10       23.74       17.93      5.20 o 
  -8   1  10        1.71       -4.06      4.09 o 
  -7   1  10        1.29       -0.68      4.16 o 
  -6   1  10       35.34       28.84      4.97 o 
  -5   1  10        0.04        0.85      4.57 o 
  -4   1  10        8.50        4.23      3.87 o 
  -3   1  10       82.92       78.89      5.93 o 
  -2   1  10       73.35       59.51      5.49 o 
  -1   1  10        7.59        3.01      3.15 o 
   0   1  10       37.02       27.98      3.39 o 
   1   1  10        0.00       -2.93      3.40 o 
   2   1  10        8.21       10.06      4.28 o 
   3   1  10       33.50       25.63      3.99 o 
   4   1  10        1.47       -3.02      3.02 o 
   5   1  10        4.18       -3.03      3.03 o 
   6   1  10        8.08        3.82      3.30 o 
 -10   2  10        5.40        4.49      7.69 o 
  -9   2  10       22.93       22.47      6.06 o 
  -8   2  10        0.49       -3.83      3.83 o 
  -7   2  10       36.42       42.36      5.33 o 
  -6   2  10        1.94        2.55      4.10 o 
  -5   2  10       57.52       52.93      5.54 o 
  -4   2  10       17.52       17.54      4.45 o 
  -3   2  10       53.82       49.95      5.27 o 
  -2   2  10       46.31       36.76      4.13 o 
  -1   2  10       29.84       25.32      3.85 o 
   0   2  10        3.98        4.54      4.43 o 
   1   2  10        4.02        5.08      3.50 o 
   2   2  10       35.97       26.69      4.73 o 
   3   2  10       81.93       79.80      6.15 o 
   4   2  10       50.89       49.79      4.56 o 
   5   2  10        5.26       10.03      5.67 o 
   6   2  10       28.98       26.77      4.98 o 
 -10   3  10        0.12       -3.49      6.60 o 
  -9   3  10        0.06       -3.61      8.69 o 
  -8   3  10        3.64        4.53      4.27 o 
  -7   3  10       17.61       18.93      4.73 o 
  -6   3  10       21.12       21.23      4.78 o 
  -5   3  10       28.96       35.75      5.06 o 
  -4   3  10       31.86       27.56      4.63 o 
  -3   3  10       71.55       78.07      6.03 o 
  -2   3  10        3.63        1.75      3.25 o 
  -1   3  10       17.53        8.71      3.48 o 
   0   3  10        0.08       -3.31      3.31 o 
   1   3  10       10.02       11.39      3.71 o 
   2   3  10        6.54        4.84      6.68 o 
   3   3  10       64.65       55.30      7.61 o 
   4   3  10        0.23        1.69      5.17 o 
   5   3  10       99.02      104.39      7.87 o 
   6   3  10       57.05       51.04      7.92 o 
 -10   4  10       27.31       20.36      6.36 o 
  -9   4  10       31.37       45.86      6.78 o 
  -8   4  10       18.43       15.49      4.90 o 
  -7   4  10        0.73       -4.02      4.02 o 
  -6   4  10       16.39       10.96      4.40 o 
  -5   4  10       37.33       45.51      5.34 o 
  -4   4  10       36.90       29.66      4.80 o 
  -3   4  10       23.96       17.41      4.47 o 
  -2   4  10       14.38       10.75      3.56 o 
  -1   4  10       42.37       40.98      4.55 o 
   0   4  10       24.79       19.53      4.08 o 
   1   4  10        1.99        6.01      3.58 o 
   2   4  10        5.02        8.90      5.89 o 
   3   4  10       10.56        3.47      5.59 o 
   4   4  10       60.50       52.19      7.73 o 
   5   4  10        6.68        4.54      5.71 o 
   6   4  10        5.58        5.55      4.40 o 
 -10   5  10        2.47        1.99      8.65 o 
  -9   5  10        3.14        2.09      5.42 o 
  -8   5  10        1.27        2.04      4.32 o 
  -7   5  10       12.42       12.12      4.60 o 
  -6   5  10        1.96        0.67      4.05 o 
  -5   5  10        1.45       -1.58      3.80 o 
  -4   5  10        3.61        6.51      4.50 o 
  -3   5  10        0.06       -3.78      3.78 o 
  -2   5  10       49.50       47.02      4.62 o 
  -1   5  10        4.98        0.63      3.64 o 
   0   5  10       97.29      103.28      7.91 o 
   1   5  10        0.35       -3.13      3.13 o 
   2   5  10        9.25        6.92      4.57 o 
   3   5  10        0.00        6.52      5.55 o 
   4   5  10        0.44        4.78      9.23 o 
   5   5  10      119.08      123.75      9.77 o 
   6   5  10        1.73        9.86      6.22 o 
 -10   6  10       56.81       59.96      7.66 o 
  -9   6  10        3.44        5.67      5.38 o 
  -8   6  10        3.96       16.85      6.63 o 
  -7   6  10        4.07        5.88      4.62 o 
  -6   6  10        0.93        2.70      5.79 o 
  -5   6  10        3.17       -2.50      4.02 o 
  -4   6  10        0.64        0.16      4.08 o 
  -3   6  10       22.59       23.78      4.77 o 
  -2   6  10        2.21       -2.76      3.16 o 
  -1   6  10       95.27       98.96      6.09 o 
   0   6  10        0.38        5.96      3.80 o 
   1   6  10       63.84       69.63      5.56 o 
   2   6  10       16.35       13.04      5.02 o 
   3   6  10       93.82       98.46      9.04 o 
   4   6  10        0.42       -7.51      7.51 o 
   5   6  10        0.04        4.14      6.12 o 
   6   6  10       12.87        6.95      6.22 o 
  -9   7  10       17.93       14.20      5.93 o 
  -8   7  10        0.11        9.92      5.34 o 
  -7   7  10       26.51       16.42      4.93 o 
  -6   7  10        5.02        4.77      4.50 o 
  -5   7  10        0.02       -1.93      4.21 o 
  -4   7  10        0.69        0.98      5.50 o 
  -3   7  10       59.06       52.01      4.65 o 
  -2   7  10       36.81       34.58      4.81 o 
  -1   7  10      143.69      152.25      7.36 o 
   0   7  10       13.51       13.96      3.94 o 
   1   7  10        2.63        1.65      3.42 o 
   2   7  10        3.31       12.74      5.01 o 
   3   7  10      173.86      167.48     11.13 o 
   4   7  10       31.69       45.49      7.45 o 
   5   7  10       22.19       25.21     10.29 o 
  -9   8  10        5.66        1.72      5.51 o 
  -8   8  10        0.55       -4.37      6.94 o 
  -7   8  10        0.21       -3.62      5.17 o 
  -6   8  10        6.80        1.66     10.05 o 
  -5   8  10        5.46        4.22      4.41 o 
  -4   8  10        3.45        4.64      4.21 o 
  -3   8  10       33.07       25.39      4.18 o 
  -2   8  10      318.41      328.73     10.49 o 
  -1   8  10        0.64       -1.84      3.76 o 
   0   8  10       13.00        6.85      3.75 o 
   1   8  10       30.24       31.23      4.37 o 
   2   8  10       72.96       85.28      7.21 o 
   3   8  10      111.52      119.73      9.81 o 
   4   8  10        0.26       -0.37      8.03 o 
   5   8  10        1.43       -0.16      5.73 o 
  -9   9  10        0.68       -0.53      5.56 o 
  -8   9  10        2.29        3.57      5.62 o 
  -7   9  10        0.93       -0.51      5.18 o 
  -6   9  10        5.53        9.22      4.46 o 
  -5   9  10        0.02       -5.18      5.18 o 
  -4   9  10       26.83       31.10      5.08 o 
  -3   9  10      199.96      196.92     11.02 o 
  -2   9  10        4.36        7.52      3.98 o 
  -1   9  10       37.69       53.03      5.15 o 
   0   9  10        2.88        5.76      3.55 o 
   1   9  10        0.21        0.89      3.29 o 
   2   9  10       20.15       21.58      5.02 o 
   3   9  10       72.70       55.00      7.92 o 
   4   9  10       22.35       35.73     10.66 o 
   5   9  10        4.47        2.74      5.73 o 
  -8  10  10        6.47       -2.79      7.59 o 
  -7  10  10        4.55        4.29      5.59 o 
  -6  10  10       19.37       22.65      5.19 o 
  -5  10  10       36.41       43.25      5.67 o 
  -4  10  10       43.75       38.45      5.35 o 
  -3  10  10       10.46       15.46      4.40 o 
  -2  10  10       25.73       29.00      5.71 o 
  -1  10  10       12.66       11.31      4.01 o 
   0  10  10        0.17       -0.78      3.60 o 
   1  10  10       22.08       21.74      4.08 o 
   2  10  10        5.38        9.87      3.59 o 
   3  10  10        0.29       -2.19      5.92 o 
   4  10  10        4.25        7.59      6.41 o 
  -8  11  10        0.10       -3.47      7.04 o 
  -7  11  10        0.34       -0.31      5.48 o 
  -6  11  10       26.49       32.45      6.40 o 
  -5  11  10      129.39      128.22      7.57 o 
  -4  11  10      103.22       99.00      9.73 o 
  -3  11  10        3.21       10.19      6.82 o 
  -2  11  10       37.67       40.17      4.93 o 
  -1  11  10       20.94       17.80      4.37 o 
   0  11  10       32.13       34.66      4.69 o 
   1  11  10        2.49        1.58      3.46 o 
   2  11  10        1.35        2.43      3.43 o 
   3  11  10       14.56       21.42      7.09 o 
   4  11  10       45.88       32.34     11.16 o 
  -7  12  10        1.26        6.78      5.59 o 
  -6  12  10        0.14       -0.12      5.73 o 
  -5  12  10        0.84       15.29      7.30 o 
  -4  12  10       23.54       15.51      5.60 o 
  -3  12  10       57.44       64.29      5.85 o 
  -2  12  10       16.59       14.58      4.40 o 
  -1  12  10        9.69        7.04      3.98 o 
   0  12  10        1.56       -0.90      3.79 o 
   1  12  10        0.90       -1.26      3.33 o 
   2  12  10        9.00        7.48      4.39 o 
   3  12  10       14.49        9.44      5.25 o 
  -6  13  10       30.45       47.52      8.80 o 
  -5  13  10       14.50       15.73      9.36 o 
  -4  13  10       53.83       54.32      7.04 o 
  -3  13  10       68.06       61.29      5.88 o 
  -2  13  10        3.94        2.17      3.99 o 
  -1  13  10        1.20       -0.19      3.73 o 
   0  13  10        9.98       12.87      5.20 o 
   1  13  10        1.77        5.91      3.98 o 
   2  13  10        6.52        5.45      3.79 o 
  -5  14  10        1.23        4.65     10.03 o 
  -4  14  10        0.01       -6.31      6.31 o 
  -3  14  10        0.63        4.90      4.23 o 
  -2  14  10        3.70        1.87      4.00 o 
  -1  14  10        0.00       -3.56      3.56 o 
   0  14  10        0.03       -3.65      3.65 o 
   1  14  10       18.70       14.86      4.15 o 
  -4  15  10        0.82       -4.75      6.25 o 
  -3  15  10        8.75       12.29      4.66 o 
  -2  15  10        0.02        4.68      8.09 o 
  -1  15  10       12.73       16.48      4.66 o 
   0  15  10        7.13        6.88      4.10 o 
  -9   1  11       30.32       20.93      6.77 o 
  -8   1  11        2.25        1.74      4.71 o 
  -7   1  11        7.83       12.69      4.89 o 
  -6   1  11       30.77       23.87      5.25 o 
  -5   1  11        0.16       -4.33      4.33 o 
  -4   1  11        7.34       12.23      4.72 o 
  -3   1  11        0.27        5.36      7.11 o 
  -2   1  11        3.75        6.31      4.16 o 
  -1   1  11        0.05       -3.87      3.87 o 
   0   1  11        6.25        7.26      4.48 o 
   1   1  11        1.75       -2.52      5.54 o 
   2   1  11        5.76        3.28      5.91 o 
   3   1  11        0.16       -3.52      3.89 o 
   4   1  11        1.21        4.96      4.34 o 
  -9   2  11        9.15       12.58      6.22 o 
  -8   2  11        8.27       10.30      8.26 o 
  -7   2  11       21.82       28.07      5.66 o 
  -6   2  11        2.67       -0.22      4.55 o 
  -5   2  11      125.47      108.77      7.18 o 
  -4   2  11       13.12       11.54      4.72 o 
  -3   2  11        2.09       -3.16      5.14 o 
  -2   2  11        0.49       -1.91      4.10 o 
  -1   2  11        0.07        2.32      4.83 o 
   0   2  11       16.94       17.82      4.28 o 
   1   2  11       18.69        6.48      6.19 o 
   2   2  11        0.62        5.12      7.88 o 
   3   2  11        9.39       14.95      6.37 o 
   4   2  11        1.39       -4.51      5.58 o 
  -8   3  11        7.10        6.38      5.74 o 
  -7   3  11       35.16       34.71      5.69 o 
  -6   3  11        1.79       -2.04      4.53 o 
  -5   3  11        5.94        8.09      4.78 o 
  -4   3  11        0.10       -2.86      4.23 o 
  -3   3  11        1.77       -3.71      4.14 o 
  -2   3  11       61.09       61.37      5.99 o 
  -1   3  11       31.87       26.73      4.56 o 
   0   3  11       29.20       24.06      4.52 o 
   1   3  11        0.58       -5.21      5.21 o 
   2   3  11        5.05        8.86      6.38 o 
   3   3  11        4.40        2.55      6.04 o 
   4   3  11       10.39        2.81      6.08 o 
  -8   4  11        2.68        4.22      4.92 o 
  -7   4  11        1.50        3.57      4.78 o 
  -6   4  11       20.24       18.49      5.19 o 
  -5   4  11       24.32       23.17      5.21 o 
  -4   4  11        0.04        1.42      4.30 o 
  -3   4  11        0.12        1.48      4.31 o 
  -2   4  11        7.37        8.65      7.66 o 
  -1   4  11      130.15      132.82      7.09 o 
   0   4  11       16.16       11.31      5.49 o 
   1   4  11        2.77        0.66      5.73 o 
   2   4  11        0.11       -8.00      8.31 o 
   3   4  11        1.03        1.73      6.14 o 
   4   4  11       43.83       46.13      8.06 o 
  -8   5  11       15.66       11.46      6.38 o 
  -7   5  11       79.22       78.40      6.88 o 
  -6   5  11       12.89        6.10      4.59 o 
  -5   5  11        8.86        8.62      4.64 o 
  -4   5  11        0.44       -0.44      4.40 o 
  -3   5  11       52.14       59.10      5.96 o 
  -2   5  11       14.95       11.41      7.98 o 
  -1   5  11       76.75       93.61      6.33 o 
   0   5  11       93.81       89.85      6.28 o 
   1   5  11       67.88       62.04      6.19 o 
   2   5  11        5.74        3.43      7.53 o 
   3   5  11        7.47       10.75      6.51 o 
   4   5  11       20.78        4.42     16.76 o 
  -8   6  11       13.11        5.03      6.35 o 
  -7   6  11       15.80       27.79     10.44 o 
  -6   6  11        3.13       -4.16      5.21 o 
  -5   6  11        6.83        7.90      4.68 o 
  -4   6  11       14.63       13.92      4.82 o 
  -3   6  11       13.40       21.96      5.79 o 
  -2   6  11       80.57       90.02      7.91 o 
  -1   6  11       25.26       24.86      4.75 o 
   0   6  11       12.36       12.00      4.31 o 
   1   6  11        9.76        9.59      4.35 o 
   2   6  11        0.05       -3.29      6.13 o 
   3   6  11        0.12       -5.57      5.57 o 
  -7   7  11       68.53       76.41      8.32 o 
  -6   7  11       29.26       40.49      5.82 o 
  -5   7  11        7.48        8.05      4.81 o 
  -4   7  11        2.52        1.89      4.59 o 
  -3   7  11        0.69       -1.10      5.32 o 
  -2   7  11       18.19       24.58      5.57 o 
  -1   7  11        3.99        4.00      4.03 o 
   0   7  11        0.58        2.64      4.09 o 
   1   7  11        1.81       -0.92      3.94 o 
   2   7  11        0.49       -3.32      5.57 o 
   3   7  11        0.03        8.70      6.23 o 
  -7   8  11       60.89       69.35      8.08 o 
  -6   8  11       55.54       66.93      6.68 o 
  -5   8  11        1.39        0.81      4.79 o 
  -4   8  11        1.09        3.60      5.58 o 
  -3   8  11       54.93       71.64     11.41 o 
  -2   8  11        6.93        8.83      4.30 o 
  -1   8  11       23.86       19.58      4.70 o 
   0   8  11       54.69       59.13      5.64 o 
   1   8  11       61.59       68.71      8.62 o 
   2   8  11        0.69        3.53      6.32 o 
  -6   9  11        3.66        1.44      4.84 o 
  -5   9  11       15.09       21.82      6.49 o 
  -4   9  11       17.32       33.69      6.44 o 
  -3   9  11        2.44        7.26      6.81 o 
  -2   9  11        0.68        5.51      4.18 o 
  -1   9  11       47.57       53.84      5.71 o 
   0   9  11       22.43       31.65      4.91 o 
   1   9  11        1.73        2.58      3.78 o 
   2   9  11       35.11       48.77     12.66 o 
  -6  10  11       19.16       23.52      6.62 o 
  -5  10  11        4.51        5.71      6.06 o 
  -4  10  11        7.58        2.24      5.65 o 
  -3  10  11       12.76       16.63      5.92 o 
  -2  10  11        5.94        7.91      5.89 o 
  -1  10  11       13.23       30.42      4.98 o 
   0  10  11        2.01       -1.92      5.35 o 
   1  10  11        4.76       10.08      4.16 o 
  -5  11  11        6.82        8.36      6.39 o 
  -4  11  11        6.53        1.93      5.69 o 
  -3  11  11        9.45       12.42      6.07 o 
  -2  11  11       20.56       27.26      5.13 o 
  -1  11  11       47.27       56.09      5.71 o 
   0  11  11       18.05       17.44      6.46 o 
  -3  12  11       14.95       10.55      6.10 o 
  -2  12  11       10.44       15.11      4.65 o 
  -1  12  11        0.96       -6.88      8.44 o 
  -6   0  12        5.60        5.32      6.97 o 
  -5   0  12        0.07       -6.27      6.27 o 
  -4   0  12       11.76        1.89      6.74 o 
  -3   0  12       28.09       24.32      9.96 o 
  -2   0  12        0.01       -2.44      8.77 o 
  -1   0  12        2.23       14.13     10.96 o 
   0   0  12       22.88       19.98     11.18 o 
   1   0  12        2.52       -2.18      9.33 o 
  -6   1  12        0.73       -0.23      4.96 o 
  -5   1  12        0.05       -3.22      4.88 o 
  -4   1  12        0.27       -3.04      4.48 o 
  -3   1  12        0.00       12.44      5.12 o 
  -2   1  12        1.22       10.57      5.89 o 
  -1   1  12        2.21       -3.46      6.30 o 
   0   1  12        0.25        6.93      6.93 o 
   1   1  12       10.90       10.64      7.23 o 
  -6   2  12        2.00       -0.42      6.51 o 
  -5   2  12        4.09        7.80      5.07 o 
  -4   2  12        2.09       -0.87      4.72 o 
  -3   2  12        1.57        2.87      4.91 o 
  -2   2  12        6.43        8.49      5.82 o 
  -1   2  12       67.15       69.80      9.53 o 
   0   2  12        7.90       17.29      7.27 o 
   1   2  12       10.46        0.66      8.48 o 
  -5   3  12        1.50        6.83      5.02 o 
  -4   3  12        0.34       -4.60      4.60 o 
  -3   3  12        1.77        4.08      5.56 o 
  -2   3  12        7.85        1.30      6.86 o 
  -1   3  12        2.49       10.86      7.11 o 
   0   3  12        0.34        5.72      4.87 o 
   1   3  12       14.01       15.29      7.29 o 
  -5   4  12       27.62       34.87      6.00 o 
  -4   4  12        3.96        4.51      5.04 o 
  -3   4  12        5.68        4.59      5.75 o 
  -2   4  12        4.47       10.44      5.93 o 
  -1   4  12       10.92       12.78      6.24 o 
   0   4  12        5.74       13.50      5.21 o 
  -5   5  12        1.08        2.10      7.33 o 
  -4   5  12        2.17        4.19      6.03 o 
  -3   5  12       47.51       63.55      7.87 o 
  -2   5  12       11.73        5.53      5.81 o 
  -1   5  12       53.98       58.15      7.37 o 
   0   5  12        1.44       -6.37      6.37 o 
  -4   6  12        1.38        1.76      5.65 o 
  -3   6  12       33.24       38.34      7.11 o 
  -2   6  12       38.54       31.68      7.09 o 
  -1   6  12       25.26       37.16      8.49 o 
                                                 
